# Supplementary material for: Major restructuring of marine plankton assemblages under global warming
Source: Nat Commun. 2021 Sep 1;12:5226. doi: 10.1038/s41467-021-25385-x (PMC8410869; doi:10.1038/s41467-021-25385-x)
Supplement: Supplementary file 4 — Supplementary Data 1 [file 41467_2021_25385_MOESM4_ESM.xlsx]

## Sheet: Feuil1
Phylum	Data source	Steps	Step 1	Step 2						Step 3	Step 4	Step 5	Step 6	Step 7	Step 8
		Actions	Download observations	No coordinates	No date	Data < 1800	No sampling depth	Not species	Sediment record	Bathymetric mask	Salinity mask	Depth mask	Merge OBIS & GBIF	Homogenize species names	Remove duplicates
Neocopepoda	OBIS	date	2018-04-16	2018-04-16						2018-05-03	2018-05-03	2018-05-04	2018-05-15	2018-06-05	2018-06-06
		n observations	1865514	1779596						928273	893191	863292
Neocopepoda	GBIF	date	2018-04-17	2018-04-16						2018-05-03	2018-05-03	2018-05-04	1213720	1212690	518252
		n observations	1292633	671913						370882	370815	350428
Southern Ocean Copepods	Cornils et al. (2018) - ESSD	date	2018-06-04	2018-06-04						2018-06-04	2018-06-04	2018-06-04	-	2018-06-05	2018-06-06
	doi.org/10.5194/essd-10-1457-2018	n observations	69328	69328						62893	61442	46035		18111	18111
Thecosomata	OBIS	date	2018-04-12	2018-04-16						2018-05-03	2018-05-03	2018-05-04	2018-05-15	2018-06-05	2018-06-06
		n observations	100215	59879						32736	32708	32131
Thecosomata	GBIF	date	2018-04-13	2018-04-16						2018-05-03	2018-05-03	2018-05-04	63230	63230	36322
		n observations	93805	54419						31872	31854	31099
Gymnosomata	OBIS	date	2018-04-12	2018-04-16						2018-05-03	2018-05-03	2018-05-04	2018-05-15	2018-06-05	2018-06-06
		n observations	15323	9722						5324	5311	5227
Gymnosomata	GBIF	date	2018-04-13	2018-04-16						2018-05-03	2018-05-03	2018-05-04	9023	9023	5558
		n observations	11671	7782						3904	3903	3796
Pteropoda	Bednarsek et al. (2012) - ESSD	date	2018-05-30	2018-05-30						2018-05-31	2018-05-31	2018-05-31	-	2018-06-05	2018-06-06
	doi.org/10.5194/essd-4-167-2012	n observations	8809	2882						2198	2190	2171		2171	2166
Euphausiidae	OBIS	date	2018-04-12	2018-04-16						2018-05-03	2018-05-03	2018-05-04	2018-05-15	2018-06-05	2018-06-06
		n observations	179844	58752						46816	46815	40806
Euphausiidae	GBIF	date	2018-04-13	2018-04-16						2018-05-03	2018-05-03	2018-05-04	67528	67528	36070
		n observations	121928	31746						27839	27826	26722
Ctenophora	OBIS	date	2018-04-12	2018-04-16						2018-05-03	2018-05-03	2018-05-04	2018-05-15	2018-06-05	2018-06-06
		n observations	31118	9481						3814	1190	895
Ctenophora	GBIF	date	2018-04-13	2018-04-16						2018-05-03	2018-05-03	2018-05-04	2763	2763	2595
		n observations	40841	2279						1908	1908	1868
Scyphozoa	OBIS	date	2018-04-12	2018-04-16						2018-05-03	2018-05-03	2018-05-04	2018-05-15	2018-06-05	2018-06-06
		n observations	41173	12368						3237	3181	1301
Scyphozoa	GBIF	date	2018-04-13	2018-04-16						2018-05-03	2018-05-03	2018-05-04	6450	1160	997
		n observations	64991	14427						6069	6059	5149
Hydrozoa	OBIS	date	2018-04-20	2018-04-16						2018-05-03	2018-05-03	2018-05-04	2018-05-15	2018-06-05	2018-06-06
		n observations	67789	60116						46708	46652	29499
Hydrozoa	GBIF	date	2018-04-20	2018-04-16						2018-05-03	2018-05-03	2018-05-04	33596	33593	27664
		n observations	24101	13232						5728	5713	4097
Cubozoa	OBIS	date	2018-04-12	2018-04-16						2018-05-03	2018-05-03	2018-05-04	2018-05-15	2018-06-05	-
		n observations	315	66						17	17	14
Cubozoa	GBIF	date	2018-04-13	2018-04-16						2018-05-03	2018-05-03	2018-05-04	260	0 (all spp. have a benthic polyp stage)	-
		n observations	1278	340						249	249	246
Copelata	OBIS	date	2018-04-12	2018-04-16						2018-05-03	2018-05-03	2018-05-04	2018-05-15	2018-06-05	2018-06-06
		n observations	124549	20396						5152	4044	3896
Copelata	GBIF	date	2018-04-13	2018-04-16						2018-05-03	2018-05-03	2018-05-04	5087	5084	3958
		n observations	34729	3267						1371	1371	1191
Sagittoidea	OBIS	date	2018-04-12	2018-04-16						2018-05-03	2018-05-03	2018-05-04	2018-05-15	2018-06-05	2018-06-06
		n observations	210438	115677						86810	84180	82017
Sagittoidea	GBIF	date	2018-04-13	2018-04-16						2018-05-03	2018-05-03	2018-05-04	90392	90392	61073
		n observations	26839	17529						9169	8949	8375
Thaliacea	OBIS	date	2018-04-12	2018-04-16						2018-05-03	2018-05-03	2018-05-04	2018-05-15	2018-06-05	2018-06-06
		n observations	55282	6306						5137	5135	4221
Thaliacea	GBIF	date	2018-04-13	2018-04-16						2018-05-03	2018-05-03	2018-05-04	11447	11445	8758
		n observations	38755	9772						8067	8060	7226
Foraminifera	OBIS	date	2018-06-12	2018-06-12						2018-06-12	2018-06-12	2018-06-12	2018-06-12	2018-06-12	2018-06-12
		n observations	-	-						-	-	-
Foraminifera	GBIF	date	2018-06-12	2018-06-12						2018-06-12	2018-06-12	2018-06-12	116035	113798	17905
		n observations	-	-						-	-	-
Hyperiidea	OBIS	date	2018-04-12	2018-04-16						2018-05-03	2018-05-03	2018-05-04	2018-05-15	2018-06-05	2018-06-06
		n observations	104557	17062						17062	17037	14866
Hyperiidea	GBIF	date	2018-04-13	2018-04-16						2018-05-03	2018-05-03	2018-05-04	24079	24078	17275
		n observations	31393	10328						10328	10232	9213
Mysidae	OBIS	date	2018-04-12	2018-04-16						2018-05-03	2018-05-03	2018-05-04	2018-05-15	2018-06-05	2018-06-06
		n observations	68762	21794						17062	2706	1294
Mysidae	GBIF	date	2018-04-13	2018-04-16						2018-05-03	2018-05-03	2018-05-04	2588	2388	1654
		n observations	34015	6170						10328	2200	1294
Myodocopina	OBIS	date	2018-04-12	2018-04-16						2018-05-03	2018-05-03	2018-05-04	2018-05-15	2018-06-05	2018-06-06
		n observations	22850	6502						2689	2677	1255
Myodocopina	GBIF	date	2018-04-13	2018-04-16						2018-05-03	2018-05-03	2018-05-04	2387	2379	1288
		n observations	16538	4892						2147	2141	1132
Podonidae	OBIS	date	2018-04-18	2018-05-03						2018-05-03	2018-05-03	2018-05-04	-	2018-06-05	2018-06-06
		n observations	71205	24522						3734	2042	2024		1964	1764
Penilia avirostris	OBIS	date	2018-04-18	2018-04-16						2018-05-03	2018-05-03	2018-05-04	-	2018-06-05	2018-06-06
		n observations	5334	4197						1001	627	622		622	563
Tomopteridae	OBIS	date	2018-04-12	2018-04-16						2018-05-03	2018-05-03	2018-05-04	-	2018-06-06	2018-06-06
		n observations	18160	2463						1781	1781	1673		1597	1597
Alciopidae	OBIS	date	2018-04-12	2018-04-16						2018-05-03	2018-05-03	2018-05-04		2018-06-06	2018-06-06
		n observations	2285	1125						1078	1078	1005		951	951
Lopadorrhynchidae	OBIS	date	2018-04-12	2018-04-16						2018-05-03	2018-05-03	2018-05-04		2018-06-06	2018-06-06
		n observations	1456	1089						1036	1036	815		759	759
Typhloscolecidae	OBIS	date	2018-04-12	2018-04-16						2018-05-03	2018-05-03	2018-05-04		2018-06-06	2018-06-06
		n observations	1328	949						940	940	783		753	753
		TOTAL	4899151	3132368						1765359	1697260	1587678	1703713	1666479	766033
			DIFFERENCE	1766783						1424	68099	109582	-116035	37234	900446
													(because Foraminifera were added later and steps 1 to 8 were carried in a single series
