# Supplementary material for: Major restructuring of marine plankton assemblages under global warming
Source: Nat Commun. 2021 Sep 1;12:5226. doi: 10.1038/s41467-021-25385-x (PMC8410869; doi:10.1038/s41467-021-25385-x)
Supplement: Supplementary file 5 — Supplementary Data 2 [file 41467_2021_25385_MOESM5_ESM.xlsx]

## Sheet: Feuille 1
	Species	Genus	Family	Order	Class	Phylum or Subphylum	Group for background data	Category
1	Acanthoica quattrospina	Acanthoica	Rhabdosphaeraceae	Syracosphaerales	Prymnesiophyceae	Haptophyta	Haptophyta	Phytoplankton
2	Achnanthes longipes	Achnanthes	Achnanthaceae	Achnanthales	Bacillariophyceae	Ochrophyta	Bacillariophyceae	Phytoplankton
3	Actinoptychus octonarius	Actinoptychus	Heliopeltaceae	Coscinodiscales	Bacillariophyceae	Ochrophyta	Bacillariophyceae	Phytoplankton
4	Actinoptychus senarius	Actinoptychus	Heliopeltaceae	Coscinodiscales	Bacillariophyceae	Ochrophyta	Bacillariophyceae	Phytoplankton
5	Actinoptychus splendens	Actinoptychus	Heliopeltaceae	Coscinodiscales	Bacillariophyceae	Ochrophyta	Bacillariophyceae	Phytoplankton
6	Akashiwo sanguinea	Akashiwo	Gymnodiniaceae	Gymnodiniales	Dinophyceae	Myzozoa	Dinoflagellata	Phytoplankton
7	Amphisolenia bidentata	Amphisolenia	Amphisoleniaceae	Dinophysiales	Dinophyceae	Myzozoa	Dinoflagellata	Phytoplankton
8	Amphisolenia bispinosa	Amphisolenia	Amphisoleniaceae	Dinophysiales	Dinophyceae	Myzozoa	Dinoflagellata	Phytoplankton
9	Archaeperidinium minutum	Archaeperidinium	Protoperidiniaceae	Peridiniida	Peridinea	Myzozoa	Dinoflagellata	Phytoplankton
10	Asterionellopsis glacialis	Asterionellopsis	Fragilariaceae	Fragilariales	Bacillariophyceae	Ochrophyta	Bacillariophyceae	Phytoplankton
11	Asterolampra marylandica	Asterolampra	Asterolampraceae	Asterolamprales	Bacillariophyceae	Ochrophyta	Bacillariophyceae	Phytoplankton
12	Asteromphalus brookei	Asteromphalus	Asterolampraceae	Asterolamprales	Bacillariophyceae	Ochrophyta	Bacillariophyceae	Phytoplankton
13	Asteromphalus flabellatus	Asteromphalus	Asterolampraceae	Asterolamprales	Bacillariophyceae	Ochrophyta	Bacillariophyceae	Phytoplankton
14	Asteromphalus heptactis	Asteromphalus	Asterolampraceae	Asterolamprales	Bacillariophyceae	Ochrophyta	Bacillariophyceae	Phytoplankton
15	Bacillaria paxillifera	Bacillaria	Bacillariaceae	Bacillariales	Bacillariophyceae	Ochrophyta	Bacillariophyceae	Phytoplankton
16	Bacteriastrum comosum	Bacteriastrum	Chaetocerotaceae	Chaetocerotanae	Bacillariophyceae	Ochrophyta	Bacillariophyceae	Phytoplankton
17	Bacteriastrum delicatulum	Bacteriastrum	Chaetocerotaceae	Chaetocerotanae	Bacillariophyceae	Ochrophyta	Bacillariophyceae	Phytoplankton
18	Bacteriastrum elegans	Bacteriastrum	Chaetocerotaceae	Chaetocerotanae	Bacillariophyceae	Ochrophyta	Bacillariophyceae	Phytoplankton
19	Bacteriastrum elongatum	Bacteriastrum	Chaetocerotaceae	Chaetocerotanae	Bacillariophyceae	Ochrophyta	Bacillariophyceae	Phytoplankton
20	Bacteriastrum furcatum	Bacteriastrum	Chaetocerotaceae	Chaetocerotanae	Bacillariophyceae	Ochrophyta	Bacillariophyceae	Phytoplankton
21	Bacteriastrum hyalinum	Bacteriastrum	Chaetocerotaceae	Chaetocerotanae	Bacillariophyceae	Ochrophyta	Bacillariophyceae	Phytoplankton
22	Bacteriastrum mediterraneum	Bacteriastrum	Chaetocerotaceae	Chaetocerotanae	Bacillariophyceae	Ochrophyta	Bacillariophyceae	Phytoplankton
23	Biddulphia alternans	Biddulphia	Biddulphiaceae	Biddulphiales	Bacillariophyceae	Ochrophyta	Bacillariophyceae	Phytoplankton
24	Calcidiscus leptoporus	Calcidiscus	Calcidiscaceae	Coccolithales	Coccolithophyceae	Haptophyta	Haptophyta	Phytoplankton
25	Calciosolenia brasiliensis	Calciosolenia	Calciosoleniaceae	Syracosphaerales	Prymnesiophyceae	Haptophyta	Haptophyta	Phytoplankton
26	Calciosolenia murrayi	Calciosolenia	Calciosoleniaceae	Syracosphaerales	Prymnesiophyceae	Haptophyta	Haptophyta	Phytoplankton
27	Cerataulina pelagica	Cerataulina	Hemiaulaceae	Hemiaulales	Bacillariophyceae	Ochrophyta	Bacillariophyceae	Phytoplankton
28	Ceratium arcticum	Ceratium	Ceratiaceae	Gonyaulacales	Dinophyceae	Myzozoa	Dinoflagellata	Phytoplankton
29	Ceratium breve	Ceratium	Ceratiaceae	Gonyaulacales	Dinophyceae	Myzozoa	Dinoflagellata	Phytoplankton
30	Ceratium contrarium	Ceratium	Ceratiaceae	Gonyaulacales	Dinophyceae	Myzozoa	Dinoflagellata	Phytoplankton
31	Ceratium falcatiforme	Ceratium	Ceratiaceae	Gonyaulacales	Dinophyceae	Myzozoa	Dinoflagellata	Phytoplankton
32	Ceratium falcatum	Ceratium	Ceratiaceae	Gonyaulacales	Dinophyceae	Myzozoa	Dinoflagellata	Phytoplankton
33	Ceratium gibberum	Ceratium	Ceratiaceae	Gonyaulacales	Dinophyceae	Myzozoa	Dinoflagellata	Phytoplankton
34	Ceratium horridum	Ceratium	Ceratiaceae	Gonyaulacales	Dinophyceae	Myzozoa	Dinoflagellata	Phytoplankton
35	Ceratium longirostrum	Ceratium	Ceratiaceae	Gonyaulacales	Dinophyceae	Myzozoa	Dinoflagellata	Phytoplankton
36	Ceratium massiliense	Ceratium	Ceratiaceae	Gonyaulacales	Dinophyceae	Myzozoa	Dinoflagellata	Phytoplankton
37	Ceratium setaceum	Ceratium	Ceratiaceae	Gonyaulacales	Dinophyceae	Myzozoa	Dinoflagellata	Phytoplankton
38	Ceratium symmetricum	Ceratium	Ceratiaceae	Gonyaulacales	Dinophyceae	Myzozoa	Dinoflagellata	Phytoplankton
39	Ceratium trichoceros	Ceratium	Ceratiaceae	Gonyaulacales	Dinophyceae	Myzozoa	Dinoflagellata	Phytoplankton
40	Ceratocorys armata	Ceratocorys	Ceratocoryaceae	Gonyaulacales	Dinophyceae	Myzozoa	Dinoflagellata	Phytoplankton
41	Ceratocorys horrida	Ceratocorys	Ceratocoryaceae	Gonyaulacales	Dinophyceae	Myzozoa	Dinoflagellata	Phytoplankton
42	Ceratocorys reticulata	Ceratocorys	Ceratocoryaceae	Gonyaulacales	Dinophyceae	Myzozoa	Dinoflagellata	Phytoplankton
43	Chaetoceros aequatorialis	Chaetoceros	Chaetocerotaceae	Chaetocerotanae	Bacillariophyceae	Ochrophyta	Bacillariophyceae	Phytoplankton
44	Chaetoceros affinis	Chaetoceros	Chaetocerotaceae	Chaetocerotanae	Bacillariophyceae	Ochrophyta	Bacillariophyceae	Phytoplankton
45	Chaetoceros anastomosans	Chaetoceros	Chaetocerotaceae	Chaetocerotanae	Bacillariophyceae	Ochrophyta	Bacillariophyceae	Phytoplankton
46	Chaetoceros atlanticus	Chaetoceros	Chaetocerotaceae	Chaetocerotanae	Bacillariophyceae	Ochrophyta	Bacillariophyceae	Phytoplankton
47	Chaetoceros borealis	Chaetoceros	Chaetocerotaceae	Chaetocerotanae	Bacillariophyceae	Ochrophyta	Bacillariophyceae	Phytoplankton
48	Chaetoceros brevis	Chaetoceros	Chaetocerotaceae	Chaetocerotanae	Bacillariophyceae	Ochrophyta	Bacillariophyceae	Phytoplankton
49	Chaetoceros coarctatus	Chaetoceros	Chaetocerotaceae	Chaetocerotanae	Bacillariophyceae	Ochrophyta	Bacillariophyceae	Phytoplankton
50	Chaetoceros compressus	Chaetoceros	Chaetocerotaceae	Chaetocerotanae	Bacillariophyceae	Ochrophyta	Bacillariophyceae	Phytoplankton
51	Chaetoceros concavicornis	Chaetoceros	Chaetocerotaceae	Chaetocerotanae	Bacillariophyceae	Ochrophyta	Bacillariophyceae	Phytoplankton
52	Chaetoceros constrictus	Chaetoceros	Chaetocerotaceae	Chaetocerotanae	Bacillariophyceae	Ochrophyta	Bacillariophyceae	Phytoplankton
53	Chaetoceros convolutus	Chaetoceros	Chaetocerotaceae	Chaetocerotanae	Bacillariophyceae	Ochrophyta	Bacillariophyceae	Phytoplankton
54	Chaetoceros costatus	Chaetoceros	Chaetocerotaceae	Chaetocerotanae	Bacillariophyceae	Ochrophyta	Bacillariophyceae	Phytoplankton
55	Chaetoceros curvisetus	Chaetoceros	Chaetocerotaceae	Chaetocerotanae	Bacillariophyceae	Ochrophyta	Bacillariophyceae	Phytoplankton
56	Chaetoceros dadayi	Chaetoceros	Chaetocerotaceae	Chaetocerotanae	Bacillariophyceae	Ochrophyta	Bacillariophyceae	Phytoplankton
57	Chaetoceros danicus	Chaetoceros	Chaetocerotaceae	Chaetocerotanae	Bacillariophyceae	Ochrophyta	Bacillariophyceae	Phytoplankton
58	Chaetoceros debilis	Chaetoceros	Chaetocerotaceae	Chaetocerotanae	Bacillariophyceae	Ochrophyta	Bacillariophyceae	Phytoplankton
59	Chaetoceros decipiens	Chaetoceros	Chaetocerotaceae	Chaetocerotanae	Bacillariophyceae	Ochrophyta	Bacillariophyceae	Phytoplankton
60	Chaetoceros densus	Chaetoceros	Chaetocerotaceae	Chaetocerotanae	Bacillariophyceae	Ochrophyta	Bacillariophyceae	Phytoplankton
61	Chaetoceros diadema	Chaetoceros	Chaetocerotaceae	Chaetocerotanae	Bacillariophyceae	Ochrophyta	Bacillariophyceae	Phytoplankton
62	Chaetoceros dichaeta	Chaetoceros	Chaetocerotaceae	Chaetocerotanae	Bacillariophyceae	Ochrophyta	Bacillariophyceae	Phytoplankton
63	Chaetoceros didymus	Chaetoceros	Chaetocerotaceae	Chaetocerotanae	Bacillariophyceae	Ochrophyta	Bacillariophyceae	Phytoplankton
64	Chaetoceros diversus	Chaetoceros	Chaetocerotaceae	Chaetocerotanae	Bacillariophyceae	Ochrophyta	Bacillariophyceae	Phytoplankton
65	Chaetoceros eibenii	Chaetoceros	Chaetocerotaceae	Chaetocerotanae	Bacillariophyceae	Ochrophyta	Bacillariophyceae	Phytoplankton
66	Chaetoceros laciniosus	Chaetoceros	Chaetocerotaceae	Chaetocerotanae	Bacillariophyceae	Ochrophyta	Bacillariophyceae	Phytoplankton
67	Chaetoceros laevis	Chaetoceros	Chaetocerotaceae	Chaetocerotanae	Bacillariophyceae	Ochrophyta	Bacillariophyceae	Phytoplankton
68	Chaetoceros lauderi	Chaetoceros	Chaetocerotaceae	Chaetocerotanae	Bacillariophyceae	Ochrophyta	Bacillariophyceae	Phytoplankton
69	Chaetoceros lorenzianus	Chaetoceros	Chaetocerotaceae	Chaetocerotanae	Bacillariophyceae	Ochrophyta	Bacillariophyceae	Phytoplankton
70	Chaetoceros messanensis	Chaetoceros	Chaetocerotaceae	Chaetocerotanae	Bacillariophyceae	Ochrophyta	Bacillariophyceae	Phytoplankton
71	Chaetoceros pelagicus	Chaetoceros	Chaetocerotaceae	Chaetocerotanae	Bacillariophyceae	Ochrophyta	Bacillariophyceae	Phytoplankton
72	Chaetoceros pendulus	Chaetoceros	Chaetocerotaceae	Chaetocerotanae	Bacillariophyceae	Ochrophyta	Bacillariophyceae	Phytoplankton
73	Chaetoceros peruvianus	Chaetoceros	Chaetocerotaceae	Chaetocerotanae	Bacillariophyceae	Ochrophyta	Bacillariophyceae	Phytoplankton
74	Chaetoceros pseudocurvisetus	Chaetoceros	Chaetocerotaceae	Chaetocerotanae	Bacillariophyceae	Ochrophyta	Bacillariophyceae	Phytoplankton
75	Chaetoceros pseudodichaetus	Chaetoceros	Chaetocerotaceae	Chaetocerotanae	Bacillariophyceae	Ochrophyta	Bacillariophyceae	Phytoplankton
76	Chaetoceros radicans	Chaetoceros	Chaetocerotaceae	Chaetocerotanae	Bacillariophyceae	Ochrophyta	Bacillariophyceae	Phytoplankton
77	Chaetoceros rostratus	Chaetoceros	Chaetocerotaceae	Chaetocerotanae	Bacillariophyceae	Ochrophyta	Bacillariophyceae	Phytoplankton
78	Chaetoceros saltans	Chaetoceros	Chaetocerotaceae	Chaetocerotanae	Bacillariophyceae	Ochrophyta	Bacillariophyceae	Phytoplankton
79	Chaetoceros seychellarum	Chaetoceros	Chaetocerotaceae	Chaetocerotanae	Bacillariophyceae	Ochrophyta	Bacillariophyceae	Phytoplankton
80	Chaetoceros simplex	Chaetoceros	Chaetocerotaceae	Chaetocerotanae	Bacillariophyceae	Ochrophyta	Bacillariophyceae	Phytoplankton
81	Chaetoceros socialis	Chaetoceros	Chaetocerotaceae	Chaetocerotanae	Bacillariophyceae	Ochrophyta	Bacillariophyceae	Phytoplankton
82	Chaetoceros subsecundus	Chaetoceros	Chaetocerotaceae	Chaetocerotanae	Bacillariophyceae	Ochrophyta	Bacillariophyceae	Phytoplankton
83	Chaetoceros teres	Chaetoceros	Chaetocerotaceae	Chaetocerotanae	Bacillariophyceae	Ochrophyta	Bacillariophyceae	Phytoplankton
84	Chaetoceros tetrastichon	Chaetoceros	Chaetocerotaceae	Chaetocerotanae	Bacillariophyceae	Ochrophyta	Bacillariophyceae	Phytoplankton
85	Chaetoceros tortissimus	Chaetoceros	Chaetocerotaceae	Chaetocerotanae	Bacillariophyceae	Ochrophyta	Bacillariophyceae	Phytoplankton
86	Chaetoceros vanheurckii	Chaetoceros	Chaetocerotaceae	Chaetocerotanae	Bacillariophyceae	Ochrophyta	Bacillariophyceae	Phytoplankton
87	Chaetoceros willei	Chaetoceros	Chaetocerotaceae	Chaetocerotanae	Bacillariophyceae	Ochrophyta	Bacillariophyceae	Phytoplankton
88	Climacodium biconcavum	Climacodium	Hemiaulaceae	Hemiaulales	Bacillariophyceae	Ochrophyta	Bacillariophyceae	Phytoplankton
89	Climacodium frauenfeldianum	Climacodium	Hemiaulaceae	Hemiaulales	Bacillariophyceae	Ochrophyta	Bacillariophyceae	Phytoplankton
90	Coccolithus pelagicus	Coccolithus	Coccolithaceae	Coccolithales	Coccolithophyceae	Haptophyta	Haptophyta	Phytoplankton
91	Corethron hystrix	Corethron	Corethraceae	Corethrales	Bacillariophyceae	Ochrophyta	Bacillariophyceae	Phytoplankton
92	Corethron pennatum	Corethron	Corethraceae	Corethrales	Bacillariophyceae	Ochrophyta	Bacillariophyceae	Phytoplankton
93	Coronosphaera mediterranea	Coronosphaera	Syracosphaeraceae	Syracosphaerales	Coccolithophyceae	Haptophyta	Haptophyta	Phytoplankton
94	Coscinodiscus centralis	Coscinodiscus	Coscinodiscaceae	Coscinodiscales	Bacillariophyceae	Ochrophyta	Bacillariophyceae	Phytoplankton
95	Coscinodiscus concinnus	Coscinodiscus	Coscinodiscaceae	Coscinodiscales	Bacillariophyceae	Ochrophyta	Bacillariophyceae	Phytoplankton
96	Coscinodiscus granii	Coscinodiscus	Coscinodiscaceae	Coscinodiscales	Bacillariophyceae	Ochrophyta	Bacillariophyceae	Phytoplankton
97	Coscinodiscus marginatus	Coscinodiscus	Coscinodiscaceae	Coscinodiscales	Bacillariophyceae	Ochrophyta	Bacillariophyceae	Phytoplankton
98	Coscinodiscus oculusiridis	Coscinodiscus	Coscinodiscaceae	Coscinodiscales	Bacillariophyceae	Ochrophyta	Bacillariophyceae	Phytoplankton
99	Coscinodiscus radiatus	Coscinodiscus	Coscinodiscaceae	Coscinodiscales	Bacillariophyceae	Ochrophyta	Bacillariophyceae	Phytoplankton
100	Coscinodiscus wailesii	Coscinodiscus	Coscinodiscaceae	Coscinodiscales	Bacillariophyceae	Ochrophyta	Bacillariophyceae	Phytoplankton
101	Dactyliosolen antarcticus	Dactyliosolen	Rhizosoleniaceae	Rhizosoleniales	Bacillariophyceae	Ochrophyta	Bacillariophyceae	Phytoplankton
102	Dactyliosolen fragilissimus	Dactyliosolen	Rhizosoleniaceae	Rhizosoleniales	Bacillariophyceae	Ochrophyta	Bacillariophyceae	Phytoplankton
103	Detonula confervacea	Detonula	Skeletonemaceae	Thalassiosirales	Bacillariophyceae	Ochrophyta	Bacillariophyceae	Phytoplankton
104	Detonula pumila	Detonula	Skeletonemaceae	Thalassiosirales	Bacillariophyceae	Ochrophyta	Bacillariophyceae	Phytoplankton
105	Dictyocha fibula	Dictyocha	Dictyochaceae	Dictyochales	Dictyochophyceae	Ochrophyta	Chrysophyceae	Phytoplankton
106	Dinophysis acuminata	Dinophysis	Dinophysiaceae	Dinophysiales	Dinophyceae	Myzozoa	Dinoflagellata	Phytoplankton
107	Dinophysis acuta	Dinophysis	Dinophysiaceae	Dinophysiales	Dinophyceae	Myzozoa	Dinoflagellata	Phytoplankton
108	Dinophysis argus	Dinophysis	Dinophysiaceae	Dinophysiales	Dinophyceae	Myzozoa	Dinoflagellata	Phytoplankton
109	Dinophysis caudata	Dinophysis	Dinophysiaceae	Dinophysiales	Dinophyceae	Myzozoa	Dinoflagellata	Phytoplankton
110	Dinophysis hastata	Dinophysis	Dinophysiaceae	Dinophysiales	Dinophyceae	Myzozoa	Dinoflagellata	Phytoplankton
111	Dinophysis norvegica	Dinophysis	Dinophysiaceae	Dinophysiales	Dinophyceae	Myzozoa	Dinoflagellata	Phytoplankton
112	Dinophysis ovum	Dinophysis	Dinophysiaceae	Dinophysiales	Dinophyceae	Myzozoa	Dinoflagellata	Phytoplankton
113	Dinophysis tripos	Dinophysis	Dinophysiaceae	Dinophysiales	Dinophyceae	Myzozoa	Dinoflagellata	Phytoplankton
114	Diplopelta asymmetrica	Diplopelta	Protoperidiniaceae	Peridiniales	Dinophyceae	Myzozoa	Dinoflagellata	Phytoplankton
115	Diplopelta steinii	Diplopelta	Protoperidiniaceae	Peridiniales	Dinophyceae	Myzozoa	Dinoflagellata	Phytoplankton
116	Diplopsalis lenticula	Diplopsalis	Protoperidiniaceae	Peridiniales	Dinophyceae	Myzozoa	Dinoflagellata	Phytoplankton
117	Diplopsalopsis bomba	Diplopsalopsis	Protoperidiniaceae	Peridiniales	Dinophyceae	Myzozoa	Dinoflagellata	Phytoplankton
118	Discosphaera tubifera	Discosphaera	Rhabdosphaeraceae	Syracosphaerales	Prymnesiophyceae	Haptophyta	Haptophyta	Phytoplankton
119	Ditylum brightwellii	Ditylum	Lithodesmiaceae	Lithodesmiales	Bacillariophyceae	Ochrophyta	Bacillariophyceae	Phytoplankton
120	Emiliania huxleyi	Emiliania	Noelaerhabdaceae	Isochrysidales	Coccolithophyceae	Haptophyta	Haptophyta	Phytoplankton
121	Ephemera planamembranacea	Ephemera	Plagiotropidaceae	Naviculales	Bacillariophyceae	Ochrophyta	Bacillariophyceae	Phytoplankton
122	Ethmodiscus gazellae	Ethmodiscus	Ethmodiscaceae	Ethmodiscales	Bacillariophyceae	Ochrophyta	Bacillariophyceae	Phytoplankton
123	Eucampia cornuta	Eucampia	Hemiaulaceae	Hemiaulales	Bacillariophyceae	Ochrophyta	Bacillariophyceae	Phytoplankton
124	Eucampia zodiacus	Eucampia	Hemiaulaceae	Hemiaulales	Bacillariophyceae	Ochrophyta	Bacillariophyceae	Phytoplankton
125	Eupyxidicula turris	Eupyxidicula	Stephanopyxidaceae	Melosirales	Bacillariophyceae	Ochrophyta	Bacillariophyceae	Phytoplankton
126	Eutreptiella gymnastica	Eutreptiella	Eutreptiidae	Eutreptiida	Euglenophyceae	Euglenozoa	Euglenophyta	Phytoplankton
127	Florisphaera profunda	Florisphaera	Coccolithophyceae incerta sedis	Coccolithophyceae incerta sedis	Coccolithophyceae	Haptophyta	Haptophyta	Phytoplankton
128	Fragilariopsis doliolus	Fragilariopsis	Bacillariaceae	Bacillariales	Bacillariophyceae	Ochrophyta	Bacillariophyceae	Phytoplankton
129	Fragilariopsis kerguelensis	Fragilariopsis	Bacillariaceae	Bacillariales	Bacillariophyceae	Ochrophyta	Bacillariophyceae	Phytoplankton
130	Fragilariopsis oceanica	Fragilariopsis	Bacillariaceae	Bacillariales	Bacillariophyceae	Ochrophyta	Bacillariophyceae	Phytoplankton
131	Gephyrocapsa caribbeanica	Gephyrocapsa	Noelaerhabdaceae	Isochrysidales	Prymnesiophyceae	Haptophyta	Haptophyta	Phytoplankton
132	Gephyrocapsa ericsonii	Gephyrocapsa	Noelaerhabdaceae	Isochrysidales	Prymnesiophyceae	Haptophyta	Haptophyta	Phytoplankton
133	Gephyrocapsa muellerae	Gephyrocapsa	Noelaerhabdaceae	Isochrysidales	Prymnesiophyceae	Haptophyta	Haptophyta	Phytoplankton
134	Gladiolithus flabellatus	Gladiolithus	Ceratolithaceae	Haptophyta incertae sedis	Haptophyta incertae sedis	Haptophyta	Haptophyta	Phytoplankton
135	Gonyaulax digitalis	Gonyaulax	Gonyaulacaceae	Gonyaulacales	Dinophyceae	Myzozoa	Dinoflagellata	Phytoplankton
136	Gonyaulax elongata	Gonyaulax	Gonyaulacaceae	Gonyaulacales	Dinophyceae	Myzozoa	Dinoflagellata	Phytoplankton
137	Gonyaulax pacifica	Gonyaulax	Gonyaulacaceae	Gonyaulacales	Dinophyceae	Myzozoa	Dinoflagellata	Phytoplankton
138	Gonyaulax polygramma	Gonyaulax	Gonyaulacaceae	Gonyaulacales	Dinophyceae	Myzozoa	Dinoflagellata	Phytoplankton
139	Gonyaulax spinifera	Gonyaulax	Gonyaulacaceae	Gonyaulacales	Dinophyceae	Myzozoa	Dinoflagellata	Phytoplankton
140	Grammatophora marina	Grammatophora	Striatellaceae	Striatellales	Bacillariophyceae	Ochrophyta	Bacillariophyceae	Phytoplankton
141	Guinardia cylindrus	Guinardia	Rhizosoleniaceae	Rhizosoleniales	Bacillariophyceae	Ochrophyta	Bacillariophyceae	Phytoplankton
142	Guinardia delicatula	Guinardia	Rhizosoleniaceae	Rhizosoleniales	Bacillariophyceae	Ochrophyta	Bacillariophyceae	Phytoplankton
143	Guinardia flaccida	Guinardia	Rhizosoleniaceae	Rhizosoleniales	Bacillariophyceae	Ochrophyta	Bacillariophyceae	Phytoplankton
144	Guinardia striata	Guinardia	Rhizosoleniaceae	Rhizosoleniales	Bacillariophyceae	Ochrophyta	Bacillariophyceae	Phytoplankton
145	Gymnodinium gracile	Gymnodinium	Gymnodiniaceae	Gymnodiniales	Dinophyceae	Myzozoa	Dinoflagellata	Phytoplankton
146	Gyrodinium fusiforme	Gyrodinium	Gymnodiniaceae	Gymnodiniales	Dinophyceae	Myzozoa	Dinoflagellata	Phytoplankton
147	Gyrodinium spirale	Gyrodinium	Gymnodiniaceae	Gymnodiniales	Dinophyceae	Myzozoa	Dinoflagellata	Phytoplankton
148	Haslea wawrikae	Haslea	Naviculaceae	Naviculales	Bacillariophyceae	Ochrophyta	Bacillariophyceae	Phytoplankton
149	Helicosphaera carteri	Helicosphaera	Helicosphaeraceae	Zygodiscales	Prymnesiophyceae	Haptophyta	Haptophyta	Phytoplankton
150	Helicotheca tamesis	Helicotheca	Lithodesmiaceae	Lithodesmiales	Bacillariophyceae	Ochrophyta	Bacillariophyceae	Phytoplankton
151	Hemiaulus chinensis	Hemiaulus	Hemiaulaceae	Hemiaulales	Bacillariophyceae	Ochrophyta	Bacillariophyceae	Phytoplankton
152	Hemiaulus hauckii	Hemiaulus	Hemiaulaceae	Hemiaulales	Bacillariophyceae	Ochrophyta	Bacillariophyceae	Phytoplankton
153	Hemiaulus membranaceus	Hemiaulus	Hemiaulaceae	Hemiaulales	Bacillariophyceae	Ochrophyta	Bacillariophyceae	Phytoplankton
154	Hemidiscus cuneiformis	Hemidiscus	Hemidiscaceae	Coscinodiscales	Bacillariophyceae	Ochrophyta	Bacillariophyceae	Phytoplankton
155	Impagidinium aculeatum	Impagidinium	Gonyaulacaceae	Gonyaulacales	Dinophyceae	Myzozoa	Dinoflagellata	Phytoplankton
156	Impagidinium patulum	Impagidinium	Gonyaulacaceae	Gonyaulacales	Dinophyceae	Myzozoa	Dinoflagellata	Phytoplankton
157	Impagidinium sphaericum	Impagidinium	Gonyaulacaceae	Gonyaulacales	Dinophyceae	Myzozoa	Dinoflagellata	Phytoplankton
158	Kofoidinium velleloides	Kofoidinium	Kofoidiniaceae	Noctilucales	Dinophyceae	Myzozoa	Dinoflagellata	Phytoplankton
159	Lauderia annulata	Lauderia	Lauderiaceae	Thalassiosirales	Bacillariophyceae	Ochrophyta	Bacillariophyceae	Phytoplankton
160	Leonella granifera	Leonella	Thoracosphaeraceae	Thoracosphaerales	Dinophyceae	Myzozoa	Dinoflagellata	Phytoplankton
161	Leptocylindrus danicus	Leptocylindrus	Leptocylindraceae	Leptocylindrales	Bacillariophyceae	Ochrophyta	Bacillariophyceae	Phytoplankton
162	Leptocylindrus minimus	Leptocylindrus	Leptocylindraceae	Leptocylindrales	Bacillariophyceae	Ochrophyta	Bacillariophyceae	Phytoplankton
163	Leucocryptos marina	Leucocryptos	Katablepharidaceae	Katablephariales	Katablepharidophyceae	Katablepharidophyta	Cryptophyta	Phytoplankton
164	Licmophora abbreviata	Licmophora	Licmophoraceae	Licmophorales	Bacillariophyceae	Ochrophyta	Bacillariophyceae	Phytoplankton
165	Lingulodinium polyedra	Lingulodinium	Gonyaulacaceae	Gonyaulacales	Dinophyceae	Myzozoa	Dinoflagellata	Phytoplankton
166	Lioloma delicatulum	Lioloma	Thalassionemataceae	Thalassionematales	Bacillariophyceae	Ochrophyta	Bacillariophyceae	Phytoplankton
167	Lioloma pacificum	Lioloma	Thalassionemataceae	Thalassionematales	Bacillariophyceae	Ochrophyta	Bacillariophyceae	Phytoplankton
168	Lithodesmium undulatum	Lithodesmium	Lithodesmiaceae	Lithodesmiales	Bacillariophyceae	Ochrophyta	Bacillariophyceae	Phytoplankton
169	Mastogloia rostrata	Mastogloia	Mastogloiaceae	Mastogloiales	Bacillariophyceae	Ochrophyta	Bacillariophyceae	Phytoplankton
170	Membraneis challengeri	Membraneis	Naviculaceae	Naviculales	Bacillariophyceae	Ochrophyta	Bacillariophyceae	Phytoplankton
171	Mesoporos perforatus	Mesoporos	Prorocentraceae	Prorocentrales	Dinophyceae	Myzozoa	Dinoflagellata	Phytoplankton
172	Meuniera membranacea	Meuniera	Plagiotropidaceae	Naviculales	Bacillariophyceae	Ochrophyta	Bacillariophyceae	Phytoplankton
173	Neocalyptrella robusta	Neocalyptrella	Rhizosoleniaceae	Rhizosoleniales	Bacillariophyceae	Ochrophyta	Bacillariophyceae	Phytoplankton
174	Nitzschia bicapitata	Nitzschia	Bacillariaceae	Bacillariales	Bacillariophyceae	Ochrophyta	Bacillariophyceae	Phytoplankton
175	Nitzschia bilobata	Nitzschia	Bacillariaceae	Bacillariales	Bacillariophyceae	Ochrophyta	Bacillariophyceae	Phytoplankton
176	Nitzschia longissima	Nitzschia	Bacillariaceae	Bacillariales	Bacillariophyceae	Ochrophyta	Bacillariophyceae	Phytoplankton
177	Nitzschia pacifica	Nitzschia	Bacillariaceae	Bacillariales	Bacillariophyceae	Ochrophyta	Bacillariophyceae	Phytoplankton
178	Octactis speculum	Octactis	Dictyochaceae	Dictyochales	Dictyochophyceae	Ochrophyta	Chrysophyceae	Phytoplankton
179	Odontella aurita	Odontella	Triceratiaceae	Triceratiales	Bacillariophyceae	Ochrophyta	Bacillariophyceae	Phytoplankton
180	Odontella longicruris	Odontella	Triceratiaceae	Triceratiales	Bacillariophyceae	Ochrophyta	Bacillariophyceae	Phytoplankton
181	Oolithotus fragilis	Oolithotus	Calcidiscaceae	Coccolithales	Prymnesiophyceae	Haptophyta	Haptophyta	Phytoplankton
182	Ophiaster hydroideus	Ophiaster	Syracosphaeraceae	Syracosphaerales	Prymnesiophyceae	Haptophyta	Haptophyta	Phytoplankton
183	Ornithocercus magnificus	Ornithocercus	Dinophysiaceae	Dinophysiales	Dinophyceae	Myzozoa	Dinoflagellata	Phytoplankton
184	Ornithocercus quadratus	Ornithocercus	Dinophysiaceae	Dinophysiales	Dinophyceae	Myzozoa	Dinoflagellata	Phytoplankton
185	Ornithocercus steinii	Ornithocercus	Dinophysiaceae	Dinophysiales	Dinophyceae	Myzozoa	Dinoflagellata	Phytoplankton
186	Ornithocercus thumii	Ornithocercus	Dinophysiaceae	Dinophysiales	Dinophyceae	Myzozoa	Dinoflagellata	Phytoplankton
187	Oxytoxum laticeps	Oxytoxum	Oxytoxaceae	Peridiniales	Dinophyceae	Myzozoa	Dinoflagellata	Phytoplankton
188	Oxytoxum scolopax	Oxytoxum	Oxytoxaceae	Peridiniales	Dinophyceae	Myzozoa	Dinoflagellata	Phytoplankton
189	Oxytoxum variabile	Oxytoxum	Oxytoxaceae	Peridiniales	Dinophyceae	Myzozoa	Dinoflagellata	Phytoplankton
190	Paralia sulcata	Paralia	Paraliaceae	Paraliales	Bacillariophyceae	Ochrophyta	Bacillariophyceae	Phytoplankton
191	Pentapharsodinium dalei	Pentapharsodinium	Peridiniaceae	Peridiniales	Dinophyceae	Myzozoa	Dinoflagellata	Phytoplankton
192	Phaeocystis pouchetii	Phaeocystis	Phaeocystaceae	Phaeocystales	Prymnesiophyceae	Haptophyta	Haptophyta	Phytoplankton
193	Phalacroma mitra	Phalacroma	Dinophysiaceae	Dinophysiales	Dinophyceae	Myzozoa	Dinoflagellata	Phytoplankton
194	Phalacroma oxytoxoides	Phalacroma	Oxyphysaceae	Dinophysiales	Dinophyceae	Myzozoa	Dinoflagellata	Phytoplankton
195	Phalacroma rapa	Phalacroma	Oxyphysaceae	Dinophysiales	Dinophyceae	Myzozoa	Dinoflagellata	Phytoplankton
196	Phalacroma rotundatum	Phalacroma	Dinophysiaceae	Dinophysiales	Dinophyceae	Myzozoa	Dinoflagellata	Phytoplankton
197	Planktoniella sol	Planktoniella	Thalassiosiraceae	Thalassiosirales	Bacillariophyceae	Ochrophyta	Bacillariophyceae	Phytoplankton
198	Podolampas bipes	Podolampas	Podolampadaceae	Peridiniales	Dinophyceae	Myzozoa	Dinoflagellata	Phytoplankton
199	Podolampas palmipes	Podolampas	Podolampadaceae	Peridiniales	Dinophyceae	Myzozoa	Dinoflagellata	Phytoplankton
200	Podolampas spinifera	Podolampas	Podolampadaceae	Peridiniales	Dinophyceae	Myzozoa	Dinoflagellata	Phytoplankton
201	Polykrikos schwartzii	Polykrikos	Polykrikaceae	Gymnodiniales	Dinophyceae	Myzozoa	Dinoflagellata	Phytoplankton
202	Preperidinium meunieri	Preperidinium	Protoperidiniaceae	Peridiniales	Dinophyceae	Myzozoa	Dinoflagellata	Phytoplankton
203	Proboscia indica	Proboscia	Rhizosoleniaceae	Rhizosoleniales	Bacillariophyceae	Ochrophyta	Bacillariophyceae	Phytoplankton
204	Proboscia inermis	Proboscia	Rhizosoleniaceae	Rhizosoleniales	Bacillariophyceae	Ochrophyta	Bacillariophyceae	Phytoplankton
205	Proboscia truncata	Proboscia	Rhizosoleniaceae	Rhizosoleniales	Bacillariophyceae	Ochrophyta	Bacillariophyceae	Phytoplankton
206	Pronoctiluca pelagica	Pronoctiluca	Protodiniferaceae	Noctilucales	Dinophyceae	Myzozoa	Dinoflagellata	Phytoplankton
207	Pronoctiluca spinifera	Pronoctiluca	Protodiniferaceae	Noctilucales	Dinophyceae	Myzozoa	Dinoflagellata	Phytoplankton
208	Prorocentrum balticum	Prorocentrum	Prorocentraceae	Prorocentrales	Dinophyceae	Myzozoa	Dinoflagellata	Phytoplankton
209	Prorocentrum cordatum	Prorocentrum	Prorocentraceae	Prorocentrales	Dinophyceae	Myzozoa	Dinoflagellata	Phytoplankton
210	Prorocentrum dentatum	Prorocentrum	Prorocentraceae	Prorocentrales	Dinophyceae	Myzozoa	Dinoflagellata	Phytoplankton
211	Prorocentrum gracile	Prorocentrum	Prorocentraceae	Prorocentrales	Dinophyceae	Myzozoa	Dinoflagellata	Phytoplankton
212	Prorocentrum lima	Prorocentrum	Prorocentraceae	Prorocentrales	Dinophyceae	Myzozoa	Dinoflagellata	Phytoplankton
213	Prorocentrum micans	Prorocentrum	Prorocentraceae	Prorocentrales	Dinophyceae	Myzozoa	Dinoflagellata	Phytoplankton
214	Prorocentrum rostratum	Prorocentrum	Prorocentraceae	Prorocentrales	Dinophyceae	Myzozoa	Dinoflagellata	Phytoplankton
215	Protoceratium reticulatum	Protoceratium	Gonyaulacaceae	Gonyaulacida	Peridinea	Myzozoa	Dinoflagellata	Phytoplankton
216	Protoperidinium bipes	Protoperidinium	Protoperidiniaceae	Peridiniales	Dinophyceae	Myzozoa	Dinoflagellata	Phytoplankton
217	Protoperidinium brevipes	Protoperidinium	Protoperidiniaceae	Peridiniales	Dinophyceae	Myzozoa	Dinoflagellata	Phytoplankton
218	Protoperidinium brochii	Protoperidinium	Protoperidiniaceae	Peridiniales	Dinophyceae	Myzozoa	Dinoflagellata	Phytoplankton
219	Protoperidinium cerasus	Protoperidinium	Protoperidiniaceae	Peridiniales	Dinophyceae	Myzozoa	Dinoflagellata	Phytoplankton
220	Protoperidinium claudicans	Protoperidinium	Protoperidiniaceae	Peridiniales	Dinophyceae	Myzozoa	Dinoflagellata	Phytoplankton
221	Protoperidinium conicoides	Protoperidinium	Protoperidiniaceae	Peridiniales	Dinophyceae	Myzozoa	Dinoflagellata	Phytoplankton
222	Protoperidinium crassipes	Protoperidinium	Protoperidiniaceae	Peridiniales	Dinophyceae	Myzozoa	Dinoflagellata	Phytoplankton
223	Protoperidinium curtipes	Protoperidinium	Protoperidiniaceae	Peridiniales	Dinophyceae	Myzozoa	Dinoflagellata	Phytoplankton
224	Protoperidinium depressum	Protoperidinium	Protoperidiniaceae	Peridiniales	Dinophyceae	Myzozoa	Dinoflagellata	Phytoplankton
225	Protoperidinium diabolus	Protoperidinium	Protoperidiniaceae	Peridiniales	Dinophyceae	Myzozoa	Dinoflagellata	Phytoplankton
226	Protoperidinium divergens	Protoperidinium	Protoperidiniaceae	Peridiniales	Dinophyceae	Myzozoa	Dinoflagellata	Phytoplankton
227	Protoperidinium elegans	Protoperidinium	Protoperidiniaceae	Peridiniales	Dinophyceae	Myzozoa	Dinoflagellata	Phytoplankton
228	Protoperidinium excentricum	Protoperidinium	Protoperidiniaceae	Peridiniales	Dinophyceae	Myzozoa	Dinoflagellata	Phytoplankton
229	Protoperidinium fatulipes	Protoperidinium	Protoperidiniaceae	Peridiniales	Dinophyceae	Myzozoa	Dinoflagellata	Phytoplankton
230	Protoperidinium grande	Protoperidinium	Protoperidiniaceae	Peridiniales	Dinophyceae	Myzozoa	Dinoflagellata	Phytoplankton
231	Protoperidinium granii	Protoperidinium	Protoperidiniaceae	Peridiniales	Dinophyceae	Myzozoa	Dinoflagellata	Phytoplankton
232	Protoperidinium leonis	Protoperidinium	Protoperidiniaceae	Peridiniales	Dinophyceae	Myzozoa	Dinoflagellata	Phytoplankton
233	Protoperidinium longipes	Protoperidinium	Protoperidiniaceae	Peridiniales	Dinophyceae	Myzozoa	Dinoflagellata	Phytoplankton
234	Protoperidinium longispinum	Protoperidinium	Protoperidiniaceae	Peridiniales	Dinophyceae	Myzozoa	Dinoflagellata	Phytoplankton
235	Protoperidinium mendiolae	Protoperidinium	Protoperidiniaceae	Peridiniales	Dinophyceae	Myzozoa	Dinoflagellata	Phytoplankton
236	Protoperidinium oblongum	Protoperidinium	Protoperidiniaceae	Peridiniales	Dinophyceae	Myzozoa	Dinoflagellata	Phytoplankton
237	Protoperidinium obtusum	Protoperidinium	Protoperidiniaceae	Peridiniales	Dinophyceae	Myzozoa	Dinoflagellata	Phytoplankton
238	Protoperidinium oceanicum	Protoperidinium	Protoperidiniaceae	Peridiniales	Dinophyceae	Myzozoa	Dinoflagellata	Phytoplankton
239	Protoperidinium ovatum	Protoperidinium	Protoperidiniaceae	Peridiniales	Dinophyceae	Myzozoa	Dinoflagellata	Phytoplankton
240	Protoperidinium pallidum	Protoperidinium	Protoperidiniaceae	Peridiniales	Dinophyceae	Myzozoa	Dinoflagellata	Phytoplankton
241	Protoperidinium pellucidum	Protoperidinium	Protoperidiniaceae	Peridiniales	Dinophyceae	Myzozoa	Dinoflagellata	Phytoplankton
242	Protoperidinium pentagonum	Protoperidinium	Protoperidiniaceae	Peridiniales	Dinophyceae	Myzozoa	Dinoflagellata	Phytoplankton
243	Protoperidinium peruvianum	Protoperidinium	Protoperidiniaceae	Peridiniales	Dinophyceae	Myzozoa	Dinoflagellata	Phytoplankton
244	Protoperidinium pyrum	Protoperidinium	Protoperidiniaceae	Peridiniales	Dinophyceae	Myzozoa	Dinoflagellata	Phytoplankton
245	Protoperidinium quarnerense	Protoperidinium	Protoperidiniaceae	Peridiniales	Dinophyceae	Myzozoa	Dinoflagellata	Phytoplankton
246	Protoperidinium steinii	Protoperidinium	Protoperidiniaceae	Peridiniales	Dinophyceae	Myzozoa	Dinoflagellata	Phytoplankton
247	Protoperidinium subinerme	Protoperidinium	Protoperidiniaceae	Peridiniales	Dinophyceae	Myzozoa	Dinoflagellata	Phytoplankton
248	Protoperidinium tenuissimum	Protoperidinium	Protoperidiniaceae	Peridiniales	Dinophyceae	Myzozoa	Dinoflagellata	Phytoplankton
249	Protoperidinium tristylum	Protoperidinium	Protoperidiniaceae	Peridiniales	Dinophyceae	Myzozoa	Dinoflagellata	Phytoplankton
250	Pseudonitzschia lineola	Pseudo-nitzschia	Bacillariaceae	Bacillariales	Bacillariophyceae	Ochrophyta	Bacillariophyceae	Phytoplankton
251	Pseudonitzschia pungens	Pseudo-nitzschia	Bacillariaceae	Bacillariales	Bacillariophyceae	Ochrophyta	Bacillariophyceae	Phytoplankton
252	Pseudosolenia calcaravis	Pseudosolenia	Rhizosoleniaceae	Rhizosoleniales	Bacillariophyceae	Ochrophyta	Bacillariophyceae	Phytoplankton
253	Ptychodiscus noctiluca	Ptychodiscus	Ptychodiscaceae	Gymnodiniales	Dinophyceae	Myzozoa	Dinoflagellata	Phytoplankton
254	Pyrocystis elegans	Pyrocystis	Pyrocystaceae	Pyrocystales	Dinophyceae	Myzozoa	Dinoflagellata	Phytoplankton
255	Pyrocystis fusiformis	Pyrocystis	Pyrocystaceae	Pyrocystales	Dinophyceae	Myzozoa	Dinoflagellata	Phytoplankton
256	Pyrophacus horologium	Pyrophacus	Pyrophacaceae	Gonyaulacida	Peridinea	Myzozoa	Dinoflagellata	Phytoplankton
257	Pyrophacus steinii	Pyrophacus	Pyrophacaceae	Gonyaulacales	Dinophyceae	Myzozoa	Dinoflagellata	Phytoplankton
258	Rhabdolithes claviger	Rhabdolithes	Rhabdosphaeraceae	Coccosphaerales	Coccolithophyceae	Haptophyta	Haptophyta	Phytoplankton
259	Rhizosolenia acuminata	Rhizosolenia	Rhizosoleniaceae	Rhizosoleniales	Bacillariophyceae	Ochrophyta	Bacillariophyceae	Phytoplankton
260	Rhizosolenia bergonii	Rhizosolenia	Rhizosoleniaceae	Rhizosoleniales	Bacillariophyceae	Ochrophyta	Bacillariophyceae	Phytoplankton
261	Rhizosolenia castracanei	Rhizosolenia	Rhizosoleniaceae	Rhizosoleniales	Bacillariophyceae	Ochrophyta	Bacillariophyceae	Phytoplankton
262	Rhizosolenia chunii	Rhizosolenia	Rhizosoleniaceae	Rhizosoleniales	Bacillariophyceae	Ochrophyta	Bacillariophyceae	Phytoplankton
263	Rhizosolenia clevei	Rhizosolenia	Rhizosoleniaceae	Rhizosoleniales	Bacillariophyceae	Ochrophyta	Bacillariophyceae	Phytoplankton
264	Rhizosolenia formosa	Rhizosolenia	Rhizosoleniaceae	Rhizosoleniales	Bacillariophyceae	Ochrophyta	Bacillariophyceae	Phytoplankton
265	Rhizosolenia hyalina	Rhizosolenia	Rhizosoleniaceae	Rhizosoleniales	Bacillariophyceae	Ochrophyta	Bacillariophyceae	Phytoplankton
266	Rhizosolenia imbricata	Rhizosolenia	Rhizosoleniaceae	Rhizosoleniales	Bacillariophyceae	Ochrophyta	Bacillariophyceae	Phytoplankton
267	Rhizosolenia setigera	Rhizosolenia	Rhizosoleniaceae	Rhizosoleniales	Bacillariophyceae	Ochrophyta	Bacillariophyceae	Phytoplankton
268	Rhizosolenia temperei	Rhizosolenia	Rhizosoleniaceae	Rhizosoleniales	Bacillariophyceae	Ochrophyta	Bacillariophyceae	Phytoplankton
269	Roperia tesselata	Roperia	Hemidiscaceae	Coscinodiscales	Bacillariophyceae	Ochrophyta	Bacillariophyceae	Phytoplankton
270	Scrippsiella acuminata	Scrippsiella	Goniodomataceae	Gonyaulacales	Dinophyceae	Myzozoa	Dinoflagellata	Phytoplankton
271	Skeletonema costatum	Skeletonema	Skeletonemaceae	Thalassiosirales	Bacillariophyceae	Ochrophyta	Bacillariophyceae	Phytoplankton
272	Spiraulax kofoidii	Spiraulax	Gonyaulacaceae	Gonyaulacales	Dinophyceae	Myzozoa	Dinoflagellata	Phytoplankton
273	Stephanopyxis palmeriana	Stephanopyxis	Stephanopyxidaceae	Melosirales	Bacillariophyceae	Ochrophyta	Bacillariophyceae	Phytoplankton
274	Syracosphaera nodosa	Syracosphaera	Syracosphaeraceae	Syracosphaerales	Prymnesiophyceae	Haptophyta	Haptophyta	Phytoplankton
275	Syracosphaera pulchra	Syracosphaera	Syracosphaeraceae	Syracosphaerales	Prymnesiophyceae	Haptophyta	Haptophyta	Phytoplankton
276	Thalassionema bacillare	Thalassionema	Thalassionemataceae	Thalassionematales	Bacillariophyceae	Ochrophyta	Bacillariophyceae	Phytoplankton
277	Thalassionema frauenfeldii	Thalassionema	Thalassionemataceae	Thalassionematales	Bacillariophyceae	Ochrophyta	Bacillariophyceae	Phytoplankton
278	Thalassiosira aestivalis	Thalassiosira	Thalassiosiraceae	Thalassiosirales	Bacillariophyceae	Ochrophyta	Bacillariophyceae	Phytoplankton
279	Thalassiosira angulata	Thalassiosira	Thalassiosiraceae	Thalassiosirales	Bacillariophyceae	Ochrophyta	Bacillariophyceae	Phytoplankton
280	Thalassiosira angustelineata	Thalassiosira	Thalassiosiraceae	Thalassiosirales	Bacillariophyceae	Ochrophyta	Bacillariophyceae	Phytoplankton
281	Thalassiosira decipiens	Thalassiosira	Thalassiosiraceae	Thalassiosirales	Bacillariophyceae	Ochrophyta	Bacillariophyceae	Phytoplankton
282	Thalassiosira eccentrica	Thalassiosira	Thalassiosiraceae	Thalassiosirales	Bacillariophyceae	Ochrophyta	Bacillariophyceae	Phytoplankton
283	Thalassiosira gracilis	Thalassiosira	Thalassiosiraceae	Thalassiosirales	Bacillariophyceae	Ochrophyta	Bacillariophyceae	Phytoplankton
284	Thalassiosira gravida	Thalassiosira	Thalassiosiraceae	Thalassiosirales	Bacillariophyceae	Ochrophyta	Bacillariophyceae	Phytoplankton
285	Thalassiosira leptopus	Thalassiosira	Thalassiosiraceae	Thalassiosirales	Bacillariophyceae	Ochrophyta	Bacillariophyceae	Phytoplankton
286	Thalassiosira mendiolana	Thalassiosira	Thalassiosiraceae	Thalassiosirales	Bacillariophyceae	Ochrophyta	Bacillariophyceae	Phytoplankton
287	Thalassiosira nordenskioeldii	Thalassiosira	Thalassiosiraceae	Thalassiosirales	Bacillariophyceae	Ochrophyta	Bacillariophyceae	Phytoplankton
288	Thalassiosira partheneia	Thalassiosira	Thalassiosiraceae	Thalassiosirales	Bacillariophyceae	Ochrophyta	Bacillariophyceae	Phytoplankton
289	Thalassiosira subtilis	Thalassiosira	Thalassiosiraceae	Thalassiosirales	Bacillariophyceae	Ochrophyta	Bacillariophyceae	Phytoplankton
290	Thalassiothrix heteromorpha	Thalassiothrix	Thalassionemataceae	Thalassionematales	Bacillariophyceae	Ochrophyta	Bacillariophyceae	Phytoplankton
291	Thoracosphaera heimii	Thoracosphaera	Thoracosphaeraceae	Thoracosphaerales	Dinophyceae	Myzozoa	Dinoflagellata	Phytoplankton
292	Triadinium polyedricum	Triadinium	Goniodomataceae	Gonyaulacida	Peridinea	Myzozoa	Dinoflagellata	Phytoplankton
293	Trieres chinensis	Trieres	Triceratiaceae	Triceratiales	Bacillariophyceae	Ochrophyta	Bacillariophyceae	Phytoplankton
294	Trieres mobiliensis	Trieres	Triceratiaceae	Triceratiales	Bacillariophyceae	Ochrophyta	Bacillariophyceae	Phytoplankton
295	Tripos arietinus	Tripos	Ceratiaceae	Gonyaulacales	Dinophyceae	Myzozoa	Dinoflagellata	Phytoplankton
296	Tripos azoricus	Tripos	Ceratiaceae	Gonyaulacales	Dinophyceae	Myzozoa	Dinoflagellata	Phytoplankton
297	Tripos belone	Tripos	Ceratiaceae	Gonyaulacales	Dinophyceae	Myzozoa	Dinoflagellata	Phytoplankton
298	Tripos bucephalus	Tripos	Ceratiaceae	Gonyaulacales	Dinophyceae	Myzozoa	Dinoflagellata	Phytoplankton
299	Tripos buceros	Tripos	Ceratiaceae	Gonyaulacales	Dinophyceae	Myzozoa	Dinoflagellata	Phytoplankton
300	Tripos candelabrum	Tripos	Ceratiaceae	Gonyaulacales	Dinophyceae	Myzozoa	Dinoflagellata	Phytoplankton
301	Tripos carriensis	Tripos	Ceratiaceae	Gonyaulacales	Dinophyceae	Myzozoa	Dinoflagellata	Phytoplankton
302	Tripos compressus	Tripos	Ceratiaceae	Gonyaulacales	Dinophyceae	Myzozoa	Dinoflagellata	Phytoplankton
303	Tripos concilians	Tripos	Ceratiaceae	Gonyaulacales	Dinophyceae	Myzozoa	Dinoflagellata	Phytoplankton
304	Tripos contortus	Tripos	Ceratiaceae	Gonyaulacales	Dinophyceae	Myzozoa	Dinoflagellata	Phytoplankton
305	Tripos declinatus	Tripos	Ceratiaceae	Gonyaulacales	Dinophyceae	Myzozoa	Dinoflagellata	Phytoplankton
306	Tripos deflexus	Tripos	Ceratiaceae	Gonyaulacales	Dinophyceae	Myzozoa	Dinoflagellata	Phytoplankton
307	Tripos dens	Tripos	Ceratiaceae	Gonyaulacales	Dinophyceae	Myzozoa	Dinoflagellata	Phytoplankton
308	Tripos euarcuatus	Tripos	Ceratiaceae	Gonyaulacales	Dinophyceae	Myzozoa	Dinoflagellata	Phytoplankton
309	Tripos eugrammus	Tripos	Ceratiaceae	Gonyaulacales	Dinophyceae	Myzozoa	Dinoflagellata	Phytoplankton
310	Tripos extensus	Tripos	Ceratiaceae	Gonyaulacales	Dinophyceae	Myzozoa	Dinoflagellata	Phytoplankton
311	Tripos furca	Tripos	Ceratiaceae	Gonyaulacales	Dinophyceae	Myzozoa	Dinoflagellata	Phytoplankton
312	Tripos gravidus	Tripos	Ceratiaceae	Gonyaulacales	Dinophyceae	Myzozoa	Dinoflagellata	Phytoplankton
313	Tripos hexacanthus	Tripos	Ceratiaceae	Gonyaulacales	Dinophyceae	Myzozoa	Dinoflagellata	Phytoplankton
314	Tripos incisus	Tripos	Ceratiaceae	Gonyaulacales	Dinophyceae	Myzozoa	Dinoflagellata	Phytoplankton
315	Tripos inflatus	Tripos	Ceratiaceae	Gonyaulacales	Dinophyceae	Myzozoa	Dinoflagellata	Phytoplankton
316	Tripos karstenii	Tripos	Ceratiaceae	Gonyaulacales	Dinophyceae	Myzozoa	Dinoflagellata	Phytoplankton
317	Tripos kofoidii	Tripos	Ceratiaceae	Gonyaulacales	Dinophyceae	Myzozoa	Dinoflagellata	Phytoplankton
318	Tripos lamellicornis	Tripos	Ceratiaceae	Gonyaulacales	Dinophyceae	Myzozoa	Dinoflagellata	Phytoplankton
319	Tripos limulus	Tripos	Ceratiaceae	Gonyaulacida	Peridinea	Myzozoa	Dinoflagellata	Phytoplankton
320	Tripos lineatus	Tripos	Ceratiaceae	Gonyaulacales	Dinophyceae	Myzozoa	Dinoflagellata	Phytoplankton
321	Tripos longipes	Tripos	Ceratiaceae	Gonyaulacales	Dinophyceae	Myzozoa	Dinoflagellata	Phytoplankton
322	Tripos lunula	Tripos	Ceratiaceae	Gonyaulacales	Dinophyceae	Myzozoa	Dinoflagellata	Phytoplankton
323	Tripos macroceros	Tripos	Ceratiaceae	Gonyaulacida	Peridinea	Myzozoa	Dinoflagellata	Phytoplankton
324	Tripos minutus	Tripos	Ceratiaceae	Gonyaulacales	Dinophyceae	Myzozoa	Dinoflagellata	Phytoplankton
325	Tripos pentagonus	Tripos	Ceratiaceae	Gonyaulacida	Peridinea	Myzozoa	Dinoflagellata	Phytoplankton
326	Tripos platycornis	Tripos	Ceratiaceae	Gonyaulacales	Dinophyceae	Myzozoa	Dinoflagellata	Phytoplankton
327	Tripos pulchellus	Tripos	Ceratiaceae	Gonyaulacida	Peridinea	Myzozoa	Dinoflagellata	Phytoplankton
328	Tripos ranipes	Tripos	Ceratiaceae	Gonyaulacales	Dinophyceae	Myzozoa	Dinoflagellata	Phytoplankton
329	Tripos strictus	Tripos	Ceratiaceae	Gonyaulacales	Dinophyceae	Myzozoa	Dinoflagellata	Phytoplankton
330	Tripos teres	Tripos	Ceratiaceae	Gonyaulacales	Dinophyceae	Myzozoa	Dinoflagellata	Phytoplankton
331	Tripos vultur	Tripos	Ceratiaceae	Gonyaulacida	Peridinea	Myzozoa	Dinoflagellata	Phytoplankton
332	Tryblionella compressa	Tryblionella	Prorocentraceae	Prorocentrida	Peridinea	Myzozoa	Dinoflagellata	Phytoplankton
333	Umbellosphaera irregularis	Umbellosphaera	Umbellosphaeraceae	Syracosphaerales	Prymnesiophyceae	Haptophyta	Haptophyta	Phytoplankton
334	Umbellosphaera tenuis	Umbellosphaera	Umbellosphaeraceae	Syracosphaerales	Prymnesiophyceae	Haptophyta	Haptophyta	Phytoplankton
335	Umbilicosphaera hulburtiana	Umbilicosphaera	Calcidiscaceae	Coccolithales	Prymnesiophyceae	Haptophyta	Haptophyta	Phytoplankton
336	Umbilicosphaera sibogae	Umbilicosphaera	Calcidiscaceae	Coccolithales	Prymnesiophyceae	Haptophyta	Haptophyta	Phytoplankton
337	Abyla trigona	Abyla	Abylidae	Siphonophorae	Hydrozoa	Cnidaria	Jellyfish	Zooplankton
338	Abylopsis eschscholtzii	Abylopsis	Abylidae	Siphonophorae	Hydrozoa	Cnidaria	Jellyfish	Zooplankton
339	Abylopsis tetragona	Abylopsis	Abylidae	Siphonophorae	Hydrozoa	Cnidaria	Jellyfish	Zooplankton
340	Acartia (Acartia) danae	Acartia	Acartiidae	Calanoida	Hexanauplia	Arthropoda	Copepoda	Zooplankton
341	Acartia (Acartia) negligens	Acartia	Acartiidae	Calanoida	Hexanauplia	Arthropoda	Copepoda	Zooplankton
342	Acartia (Acartiura) clausi	Acartia	Acartiidae	Calanoida	Hexanauplia	Arthropoda	Copepoda	Zooplankton
343	Acartia (Acartiura) longiremis	Acartia	Acartiidae	Calanoida	Hexanauplia	Arthropoda	Copepoda	Zooplankton
344	Acartia (Acartiura) tranteri	Acartia	Acartiidae	Calanoida	Hexanauplia	Arthropoda	Copepoda	Zooplankton
345	Acartia (Odontacartia) erythraea	Acartia	Acartiidae	Calanoida	Hexanauplia	Arthropoda	Copepoda	Zooplankton
346	Acrocalanus gibber	Acrocalanus	Paracalanidae	Calanoida	Hexanauplia	Arthropoda	Copepoda	Zooplankton
347	Acrocalanus gracilis	Acrocalanus	Paracalanidae	Calanoida	Hexanauplia	Arthropoda	Copepoda	Zooplankton
348	Acrocalanus longicornis	Acrocalanus	Paracalanidae	Calanoida	Hexanauplia	Arthropoda	Copepoda	Zooplankton
349	Acrocalanus monachus	Acrocalanus	Paracalanidae	Calanoida	Hexanauplia	Arthropoda	Copepoda	Zooplankton
350	Aegina citrea	Aegina	Aeginidae	Narcomedusae	Hydrozoa	Cnidaria	Jellyfish	Zooplankton
351	Aeginopsis laurentii	Aeginopsis	Solmundaeginidae	Narcomedusae	Hydrozoa	Cnidaria	Jellyfish	Zooplankton
352	Aetideopsis armatus	Aetideopsis	Aetideidae	Calanoida	Hexanauplia	Arthropoda	Copepoda	Zooplankton
353	Aetideus acutus	Aetideus	Aetideidae	Calanoida	Hexanauplia	Arthropoda	Copepoda	Zooplankton
354	Aetideus armatus	Aetideus	Aetideidae	Calanoida	Hexanauplia	Arthropoda	Copepoda	Zooplankton
355	Aetideus giesbrechti	Aetideus	Aetideidae	Calanoida	Hexanauplia	Arthropoda	Copepoda	Zooplankton
356	Aetideus pacificus	Aetideus	Aetideidae	Calanoida	Hexanauplia	Arthropoda	Copepoda	Zooplankton
357	Agalma elegans	Agalma	Agalmatidae	Siphonophorae	Hydrozoa	Cnidaria	Jellyfish	Zooplankton
358	Agalma okenii	Agalma	Agalmatidae	Siphonophorae	Hydrozoa	Cnidaria	Jellyfish	Zooplankton
359	Agetus flaccus	Agetus	Corycaeidae	Cyclopoida	Hexanauplia	Arthropoda	Copepoda	Zooplankton
360	Agetus typicus	Agetus	Corycaeidae	Cyclopoida	Hexanauplia	Arthropoda	Copepoda	Zooplankton
361	Aglantha digitale	Aglantha	Rhopalonematidae	Trachymedusae	Hydrozoa	Cnidaria	Jellyfish	Zooplankton
362	Aglaura hemistoma	Aglaura	Rhopalonematidae	Trachymedusae	Hydrozoa	Cnidaria	Jellyfish	Zooplankton
363	Aidanosagitta crassa	Aidanosagitta	Sagittidae	Aphragmophora	Sagittoidea	Chaetognatha	Chaetognatha	Zooplankton
364	Aidanosagitta neglecta	Aidanosagitta	Sagittidae	Aphragmophora	Sagittoidea	Chaetognatha	Chaetognatha	Zooplankton
365	Aidanosagitta regularis	Aidanosagitta	Sagittidae	Aphragmophora	Sagittoidea	Chaetognatha	Chaetognatha	Zooplankton
366	Amallothrix tenuiserrata	Amallothrix	Scolecitrichidae	Calanoida	Hexanauplia	Arthropoda	Copepoda	Zooplankton
367	Amphicaryon acaule	Amphicaryon	Prayidae	Siphonophorae	Hydrozoa	Cnidaria	Jellyfish	Zooplankton
368	Amphicaryon ernesti	Amphicaryon	Prayidae	Siphonophorae	Hydrozoa	Cnidaria	Jellyfish	Zooplankton
369	Amphicaryon peltifera	Amphicaryon	Prayidae	Siphonophorae	Hydrozoa	Cnidaria	Jellyfish	Zooplankton
370	Anchylomera blossevillei	Anchylomera	Phrosinidae	Amphipoda	Malacostraca	Arthropoda	Malacostraca	Zooplankton
371	Anomalocera patersoni	Anomalocera	Pontellidae	Calanoida	Hexanauplia	Arthropoda	Copepoda	Zooplankton
372	Antarctomysis maxima	Antarctomysis	Mysidae	Mysida	Malacostraca	Arthropoda	Malacostraca	Zooplankton
373	Augaptilus longicaudatus	Augaptilus	Augaptilidae	Calanoida	Hexanauplia	Arthropoda	Copepoda	Zooplankton
374	Bassia bassensis	Bassia	Abylidae	Siphonophorae	Hydrozoa	Cnidaria	Jellyfish	Zooplankton
375	Beroe cucumis	Beroe	Beroidae	Beroida	Nuda	Ctenophora	Jellyfish	Zooplankton
376	Brachyscelus crusculum	Brachyscelus	Brachyscelidae	Amphipoda	Malacostraca	Arthropoda	Malacostraca	Zooplankton
377	Calanoides acutus	Calanoides	Calanidae	Calanoida	Hexanauplia	Arthropoda	Copepoda	Zooplankton
378	Calanoides carinatus	Calanoides	Calanidae	Calanoida	Hexanauplia	Arthropoda	Copepoda	Zooplankton
379	Calanopia elliptica	Calanopia	Pontellidae	Calanoida	Hexanauplia	Arthropoda	Copepoda	Zooplankton
380	Calanus agulhensis	Calanus	Calanidae	Calanoida	Hexanauplia	Arthropoda	Copepoda	Zooplankton
381	Calanus australis	Calanus	Calanidae	Calanoida	Hexanauplia	Arthropoda	Copepoda	Zooplankton
382	Calanus finmarchicus	Calanus	Calanidae	Calanoida	Hexanauplia	Arthropoda	Copepoda	Zooplankton
383	Calanus glacialis	Calanus	Calanidae	Calanoida	Hexanauplia	Arthropoda	Copepoda	Zooplankton
384	Calanus helgolandicus	Calanus	Calanidae	Calanoida	Hexanauplia	Arthropoda	Copepoda	Zooplankton
385	Calanus hyperboreus	Calanus	Calanidae	Calanoida	Hexanauplia	Arthropoda	Copepoda	Zooplankton
386	Calanus marshallae	Calanus	Calanidae	Calanoida	Hexanauplia	Arthropoda	Copepoda	Zooplankton
387	Calanus pacificus	Calanus	Calanidae	Calanoida	Hexanauplia	Arthropoda	Copepoda	Zooplankton
388	Calanus propinquus	Calanus	Calanidae	Calanoida	Hexanauplia	Arthropoda	Copepoda	Zooplankton
389	Calanus simillimus	Calanus	Calanidae	Calanoida	Hexanauplia	Arthropoda	Copepoda	Zooplankton
390	Calocalanus contractus	Calocalanus	Paracalanidae	Calanoida	Hexanauplia	Arthropoda	Copepoda	Zooplankton
391	Calocalanus elegans	Calocalanus	Paracalanidae	Calanoida	Hexanauplia	Arthropoda	Copepoda	Zooplankton
392	Calocalanus gracilis	Calocalanus	Paracalanidae	Calanoida	Hexanauplia	Arthropoda	Copepoda	Zooplankton
393	Calocalanus neptunus	Calocalanus	Paracalanidae	Calanoida	Hexanauplia	Arthropoda	Copepoda	Zooplankton
394	Calocalanus pavo	Calocalanus	Paracalanidae	Calanoida	Hexanauplia	Arthropoda	Copepoda	Zooplankton
395	Calocalanus pavoninus	Calocalanus	Paracalanidae	Calanoida	Hexanauplia	Arthropoda	Copepoda	Zooplankton
396	Calocalanus plumatus	Calocalanus	Paracalanidae	Calanoida	Hexanauplia	Arthropoda	Copepoda	Zooplankton
397	Calocalanus plumulosus	Calocalanus	Paracalanidae	Calanoida	Hexanauplia	Arthropoda	Copepoda	Zooplankton
398	Calocalanus styliremis	Calocalanus	Paracalanidae	Calanoida	Hexanauplia	Arthropoda	Copepoda	Zooplankton
399	Calocalanus tenuis	Calocalanus	Paracalanidae	Calanoida	Hexanauplia	Arthropoda	Copepoda	Zooplankton
400	Candacia armata	Candacia	Candaciidae	Calanoida	Hexanauplia	Arthropoda	Copepoda	Zooplankton
401	Candacia bipinnata	Candacia	Candaciidae	Calanoida	Hexanauplia	Arthropoda	Copepoda	Zooplankton
402	Candacia bispinosa	Candacia	Candaciidae	Calanoida	Hexanauplia	Arthropoda	Copepoda	Zooplankton
403	Candacia catula	Candacia	Candaciidae	Calanoida	Hexanauplia	Arthropoda	Copepoda	Zooplankton
404	Candacia columbiae	Candacia	Candaciidae	Calanoida	Hexanauplia	Arthropoda	Copepoda	Zooplankton
405	Candacia curta	Candacia	Candaciidae	Calanoida	Hexanauplia	Arthropoda	Copepoda	Zooplankton
406	Candacia ethiopica	Candacia	Candaciidae	Calanoida	Hexanauplia	Arthropoda	Copepoda	Zooplankton
407	Candacia longimana	Candacia	Candaciidae	Calanoida	Hexanauplia	Arthropoda	Copepoda	Zooplankton
408	Candacia maxima	Candacia	Candaciidae	Calanoida	Hexanauplia	Arthropoda	Copepoda	Zooplankton
409	Candacia pachydactyla	Candacia	Candaciidae	Calanoida	Hexanauplia	Arthropoda	Copepoda	Zooplankton
410	Candacia simplex	Candacia	Candaciidae	Calanoida	Hexanauplia	Arthropoda	Copepoda	Zooplankton
411	Candacia truncata	Candacia	Candaciidae	Calanoida	Hexanauplia	Arthropoda	Copepoda	Zooplankton
412	Canthocalanus pauper	Canthocalanus	Calanidae	Calanoida	Hexanauplia	Arthropoda	Copepoda	Zooplankton
413	Cavolinia inflexa	Cavolinia	Cavoliniidae	Thecosomata	Gastropoda	Mollusca	Pteropoda	Zooplankton
414	Cavolinia uncinata	Cavolinia	Cavoliniidae	Thecosomata	Gastropoda	Mollusca	Pteropoda	Zooplankton
415	Centropages abdominalis	Centropages	Centropagidae	Calanoida	Hexanauplia	Arthropoda	Copepoda	Zooplankton
416	Centropages bradyi	Centropages	Centropagidae	Calanoida	Hexanauplia	Arthropoda	Copepoda	Zooplankton
417	Centropages chierchiae	Centropages	Centropagidae	Calanoida	Hexanauplia	Arthropoda	Copepoda	Zooplankton
418	Centropages furcatus	Centropages	Centropagidae	Calanoida	Hexanauplia	Arthropoda	Copepoda	Zooplankton
419	Centropages gracilis	Centropages	Centropagidae	Calanoida	Hexanauplia	Arthropoda	Copepoda	Zooplankton
420	Centropages hamatus	Centropages	Centropagidae	Calanoida	Hexanauplia	Arthropoda	Copepoda	Zooplankton
421	Centropages orsinii	Centropages	Centropagidae	Calanoida	Hexanauplia	Arthropoda	Copepoda	Zooplankton
422	Centropages typicus	Centropages	Centropagidae	Calanoida	Hexanauplia	Arthropoda	Copepoda	Zooplankton
423	Centropages violaceus	Centropages	Centropagidae	Calanoida	Hexanauplia	Arthropoda	Copepoda	Zooplankton
424	Ceratocymba leuckartii	Ceratocymba	Abylidae	Siphonophorae	Hydrozoa	Cnidaria	Jellyfish	Zooplankton
425	Ceratocymba sagittata	Ceratocymba	Abylidae	Siphonophorae	Hydrozoa	Cnidaria	Jellyfish	Zooplankton
426	Chelophyes appendiculata	Chelophyes	Diphyidae	Siphonophorae	Hydrozoa	Cnidaria	Jellyfish	Zooplankton
427	Chelophyes contorta	Chelophyes	Diphyidae	Siphonophorae	Hydrozoa	Cnidaria	Jellyfish	Zooplankton
428	Chiridius gracilis	Chiridius	Aetideidae	Calanoida	Hexanauplia	Arthropoda	Copepoda	Zooplankton
429	Chiridius poppei	Chiridius	Aetideidae	Calanoida	Hexanauplia	Arthropoda	Copepoda	Zooplankton
430	Chirundina streetsii	Chirundina	Aetideidae	Calanoida	Hexanauplia	Arthropoda	Copepoda	Zooplankton
431	Chuniphyes multidentata	Chuniphyes	Clausophyidae	Siphonophorae	Hydrozoa	Cnidaria	Jellyfish	Zooplankton
432	Clausocalanus arcuicornis	Clausocalanus	Clausocalanidae	Calanoida	Hexanauplia	Arthropoda	Copepoda	Zooplankton
433	Clausocalanus brevipes	Clausocalanus	Clausocalanidae	Calanoida	Hexanauplia	Arthropoda	Copepoda	Zooplankton
434	Clausocalanus farrani	Clausocalanus	Clausocalanidae	Calanoida	Hexanauplia	Arthropoda	Copepoda	Zooplankton
435	Clausocalanus furcatus	Clausocalanus	Clausocalanidae	Calanoida	Hexanauplia	Arthropoda	Copepoda	Zooplankton
436	Clausocalanus ingens	Clausocalanus	Clausocalanidae	Calanoida	Hexanauplia	Arthropoda	Copepoda	Zooplankton
437	Clausocalanus jobei	Clausocalanus	Clausocalanidae	Calanoida	Hexanauplia	Arthropoda	Copepoda	Zooplankton
438	Clausocalanus laticeps	Clausocalanus	Clausocalanidae	Calanoida	Hexanauplia	Arthropoda	Copepoda	Zooplankton
439	Clausocalanus lividus	Clausocalanus	Clausocalanidae	Calanoida	Hexanauplia	Arthropoda	Copepoda	Zooplankton
440	Clausocalanus mastigophorus	Clausocalanus	Clausocalanidae	Calanoida	Hexanauplia	Arthropoda	Copepoda	Zooplankton
441	Clausocalanus parapergens	Clausocalanus	Clausocalanidae	Calanoida	Hexanauplia	Arthropoda	Copepoda	Zooplankton
442	Clausocalanus paululus	Clausocalanus	Clausocalanidae	Calanoida	Hexanauplia	Arthropoda	Copepoda	Zooplankton
443	Clausocalanus pergens	Clausocalanus	Clausocalanidae	Calanoida	Hexanauplia	Arthropoda	Copepoda	Zooplankton
444	Clausophyes moserae	Clausophyes	Clausophyidae	Siphonophorae	Hydrozoa	Cnidaria	Jellyfish	Zooplankton
445	Clio pyramidata	Clio	Cliidae	Thecosomata	Gastropoda	Mollusca	Pteropoda	Zooplankton
446	Clione limacina	Clione	Clionidae	Gymnosomata	Gastropoda	Mollusca	Pteropoda	Zooplankton
447	Clytemnestra scutellata	Clytemnestra	Peltidiidae	Harpacticoida	Hexanauplia	Arthropoda	Copepoda	Zooplankton
448	Colobonema sericeum	Colobonema	Rhopalonematidae	Trachymedusae	Hydrozoa	Cnidaria	Jellyfish	Zooplankton
449	Copilia mediterranea	Copilia	Sapphirinidae	Cyclopoida	Hexanauplia	Arthropoda	Copepoda	Zooplankton
450	Copilia mirabilis	Copilia	Sapphirinidae	Cyclopoida	Hexanauplia	Arthropoda	Copepoda	Zooplankton
451	Copilia quadrata	Copilia	Sapphirinidae	Cyclopoida	Hexanauplia	Arthropoda	Copepoda	Zooplankton
452	Corycaeus clausi	Corycaeus	Corycaeidae	Cyclopoida	Hexanauplia	Arthropoda	Copepoda	Zooplankton
453	Corycaeus crassiusculus	Corycaeus	Corycaeidae	Cyclopoida	Hexanauplia	Arthropoda	Copepoda	Zooplankton
454	Corycaeus speciosus	Corycaeus	Corycaeidae	Cyclopoida	Hexanauplia	Arthropoda	Copepoda	Zooplankton
455	Cosmocalanus darwinii	Cosmocalanus	Calanidae	Calanoida	Hexanauplia	Arthropoda	Copepoda	Zooplankton
456	Creseis clava	Creseis	Creseidae	Thecosomata	Gastropoda	Mollusca	Pteropoda	Zooplankton
457	Creseis conica	Creseis	Creseidae	Thecosomata	Gastropoda	Mollusca	Pteropoda	Zooplankton
458	Creseis virgula	Creseis	Creseidae	Thecosomata	Gastropoda	Mollusca	Pteropoda	Zooplankton
459	Ctenocalanus citer	Ctenocalanus	Clausocalanidae	Calanoida	Hexanauplia	Arthropoda	Copepoda	Zooplankton
460	Ctenocalanus vanus	Ctenocalanus	Clausocalanidae	Calanoida	Hexanauplia	Arthropoda	Copepoda	Zooplankton
461	Cyllopus lucasii	Cyllopus	Cyllopodidae	Amphipoda	Malacostraca	Arthropoda	Malacostraca	Zooplankton
462	Cymbulia peronii	Cymbulia	Cymbuliidae	Thecosomata	Gastropoda	Mollusca	Pteropoda	Zooplankton
463	Decipisagitta decipiens	Decipisagitta	Sagittidae	Aphragmophora	Sagittoidea	Chaetognatha	Chaetognatha	Zooplankton
464	Delibus nudus	Delibus	Paracalanidae	Calanoida	Hexanauplia	Arthropoda	Copepoda	Zooplankton
465	Dentigloborotalia anfracta	Dentigloborotalia	Globorotaliidae	Globigerinida	Globothalamea	Foraminifera	Foraminifera	Zooplankton
466	Desmophyes annectens	Desmophyes	Prayidae	Siphonophorae	Hydrozoa	Cnidaria	Jellyfish	Zooplankton
467	Diacavolinia longirostris	Diacavolinia	Cavoliniidae	Thecosomata	Gastropoda	Mollusca	Pteropoda	Zooplankton
468	Diacria quadridentata	Diacria	Cavoliniidae	Thecosomata	Gastropoda	Mollusca	Pteropoda	Zooplankton
469	Diacria trispinosa	Diacria	Cavoliniidae	Thecosomata	Gastropoda	Mollusca	Pteropoda	Zooplankton
470	Dimophyes arctica	Dimophyes	Diphyidae	Siphonophorae	Hydrozoa	Cnidaria	Jellyfish	Zooplankton
471	Diphyes bojani	Diphyes	Diphyidae	Siphonophorae	Hydrozoa	Cnidaria	Jellyfish	Zooplankton
472	Diphyes dispar	Diphyes	Diphyidae	Siphonophorae	Hydrozoa	Cnidaria	Jellyfish	Zooplankton
473	Ditrichocorycaeus anglicus	Ditrichocorycaeus	Corycaeidae	Cyclopoida	Hexanauplia	Arthropoda	Copepoda	Zooplankton
474	Ditrichocorycaeus dahli	Ditrichocorycaeus	Corycaeidae	Cyclopoida	Hexanauplia	Arthropoda	Copepoda	Zooplankton
475	Doliolum denticulatum	Doliolum	Doliolidae	Doliolida	Thaliacea	Chordata	Chordata	Zooplankton
476	Enneagonum hyalinum	Enneagonum	Abylidae	Siphonophorae	Hydrozoa	Cnidaria	Jellyfish	Zooplankton
477	Euaugaptilus hecticus	Euaugaptilus	Augaptilidae	Calanoida	Hexanauplia	Arthropoda	Copepoda	Zooplankton
478	Eucalanus bungii	Eucalanus	Eucalanidae	Calanoida	Hexanauplia	Arthropoda	Copepoda	Zooplankton
479	Eucalanus hyalinus	Eucalanus	Eucalanidae	Calanoida	Hexanauplia	Arthropoda	Copepoda	Zooplankton
480	Eucalanus inermis	Eucalanus	Eucalanidae	Calanoida	Hexanauplia	Arthropoda	Copepoda	Zooplankton
481	Euchaeta acuta	Euchaeta	Euchaetidae	Calanoida	Hexanauplia	Arthropoda	Copepoda	Zooplankton
482	Euchaeta concinna	Euchaeta	Euchaetidae	Calanoida	Hexanauplia	Arthropoda	Copepoda	Zooplankton
483	Euchaeta indica	Euchaeta	Euchaetidae	Calanoida	Hexanauplia	Arthropoda	Copepoda	Zooplankton
484	Euchaeta longicornis	Euchaeta	Euchaetidae	Calanoida	Hexanauplia	Arthropoda	Copepoda	Zooplankton
485	Euchaeta marina	Euchaeta	Euchaetidae	Calanoida	Hexanauplia	Arthropoda	Copepoda	Zooplankton
486	Euchaeta media	Euchaeta	Euchaetidae	Calanoida	Hexanauplia	Arthropoda	Copepoda	Zooplankton
487	Euchaeta rimana	Euchaeta	Euchaetidae	Calanoida	Hexanauplia	Arthropoda	Copepoda	Zooplankton
488	Euchirella amoena	Euchirella	Aetideidae	Calanoida	Hexanauplia	Arthropoda	Copepoda	Zooplankton
489	Euchirella curticauda	Euchirella	Aetideidae	Calanoida	Hexanauplia	Arthropoda	Copepoda	Zooplankton
490	Euchirella messinensis	Euchirella	Aetideidae	Calanoida	Hexanauplia	Arthropoda	Copepoda	Zooplankton
491	Euchirella rostrata	Euchirella	Aetideidae	Calanoida	Hexanauplia	Arthropoda	Copepoda	Zooplankton
492	Euchirella rostromagna	Euchirella	Aetideidae	Calanoida	Hexanauplia	Arthropoda	Copepoda	Zooplankton
493	Eudoxoides mitra	Eudoxoides	Diphyidae	Siphonophorae	Hydrozoa	Cnidaria	Jellyfish	Zooplankton
494	Eudoxoides spiralis	Eudoxoides	Diphyidae	Siphonophorae	Hydrozoa	Cnidaria	Jellyfish	Zooplankton
495	Eukrohnia hamata	Eukrohnia	Eukrohniidae	Phragmophora	Sagittoidea	Chaetognatha	Chaetognatha	Zooplankton
496	Euphausia americana	Euphausia	Euphausiidae	Euphausiacea	Malacostraca	Arthropoda	Malacostraca	Zooplankton
497	Euphausia brevis	Euphausia	Euphausiidae	Euphausiacea	Malacostraca	Arthropoda	Malacostraca	Zooplankton
498	Euphausia crystallorophias	Euphausia	Euphausiidae	Euphausiacea	Malacostraca	Arthropoda	Malacostraca	Zooplankton
499	Euphausia frigida	Euphausia	Euphausiidae	Euphausiacea	Malacostraca	Arthropoda	Malacostraca	Zooplankton
500	Euphausia gibba	Euphausia	Euphausiidae	Euphausiacea	Malacostraca	Arthropoda	Malacostraca	Zooplankton
501	Euphausia gibboides	Euphausia	Euphausiidae	Euphausiacea	Malacostraca	Arthropoda	Malacostraca	Zooplankton
502	Euphausia hemigibba	Euphausia	Euphausiidae	Euphausiacea	Malacostraca	Arthropoda	Malacostraca	Zooplankton
503	Euphausia krohnii	Euphausia	Euphausiidae	Euphausiacea	Malacostraca	Arthropoda	Malacostraca	Zooplankton
504	Euphausia longirostris	Euphausia	Euphausiidae	Euphausiacea	Malacostraca	Arthropoda	Malacostraca	Zooplankton
505	Euphausia mucronata	Euphausia	Euphausiidae	Euphausiacea	Malacostraca	Arthropoda	Malacostraca	Zooplankton
506	Euphausia mutica	Euphausia	Euphausiidae	Euphausiacea	Malacostraca	Arthropoda	Malacostraca	Zooplankton
507	Euphausia pacifica	Euphausia	Euphausiidae	Euphausiacea	Malacostraca	Arthropoda	Malacostraca	Zooplankton
508	Euphausia recurva	Euphausia	Euphausiidae	Euphausiacea	Malacostraca	Arthropoda	Malacostraca	Zooplankton
509	Euphausia similis	Euphausia	Euphausiidae	Euphausiacea	Malacostraca	Arthropoda	Malacostraca	Zooplankton
510	Euphausia superba	Euphausia	Euphausiidae	Euphausiacea	Malacostraca	Arthropoda	Malacostraca	Zooplankton
511	Euphausia tenera	Euphausia	Euphausiidae	Euphausiacea	Malacostraca	Arthropoda	Malacostraca	Zooplankton
512	Euphausia triacantha	Euphausia	Euphausiidae	Euphausiacea	Malacostraca	Arthropoda	Malacostraca	Zooplankton
513	Euphausia vallentini	Euphausia	Euphausiidae	Euphausiacea	Malacostraca	Arthropoda	Malacostraca	Zooplankton
514	Euterpina acutifrons	Euterpina	Tachidiidae	Harpacticoida	Hexanauplia	Arthropoda	Copepoda	Zooplankton
515	Evadne nordmanni	Evadne	Podonidae	Onychopoda	Branchiopoda	Arthropoda	Other Arthropoda	Zooplankton
516	Evadne spinifera	Evadne	Podonidae	Onychopoda	Branchiopoda	Arthropoda	Other Arthropoda	Zooplankton
517	Farranula concinna	Farranula	Corycaeidae	Cyclopoida	Hexanauplia	Arthropoda	Copepoda	Zooplankton
518	Farranula gibbula	Farranula	Corycaeidae	Cyclopoida	Hexanauplia	Arthropoda	Copepoda	Zooplankton
519	Farranula gracilis	Farranula	Corycaeidae	Cyclopoida	Hexanauplia	Arthropoda	Copepoda	Zooplankton
520	Farranula rostrata	Farranula	Corycaeidae	Cyclopoida	Hexanauplia	Arthropoda	Copepoda	Zooplankton
521	Ferosagitta ferox	Ferosagitta	Sagittidae	Aphragmophora	Sagittoidea	Chaetognatha	Chaetognatha	Zooplankton
522	Ferosagitta robusta	Ferosagitta	Sagittidae	Aphragmophora	Sagittoidea	Chaetognatha	Chaetognatha	Zooplankton
523	Flaccisagitta enflata	Flaccisagitta	Sagittidae	Aphragmophora	Sagittoidea	Chaetognatha	Chaetognatha	Zooplankton
524	Flaccisagitta hexaptera	Flaccisagitta	Sagittidae	Aphragmophora	Sagittoidea	Chaetognatha	Chaetognatha	Zooplankton
525	Fritillaria borealis	Fritillaria	Fritillariidae	Copelata	Larvacea	Chordata	Chordata	Zooplankton
526	Fritillaria pellucida	Fritillaria	Fritillariidae	Copelata	Appendicularia	Chordata	Chordata	Zooplankton
527	Gaetanus brevispinus	Gaetanus	Aetideidae	Calanoida	Hexanauplia	Arthropoda	Copepoda	Zooplankton
528	Gaetanus minor	Gaetanus	Aetideidae	Calanoida	Hexanauplia	Arthropoda	Copepoda	Zooplankton
529	Gaetanus tenuispinus	Gaetanus	Aetideidae	Calanoida	Hexanauplia	Arthropoda	Copepoda	Zooplankton
530	Geryonia proboscidalis	Geryonia	Geryoniidae	Trachymedusae	Hydrozoa	Cnidaria	Jellyfish	Zooplankton
531	Globigerina bulloides	Globigerina	Globigerinidae	Globigerinida	Globothalamea	Foraminifera	Foraminifera	Zooplankton
532	Globigerina falconensis	Globigerina	Globigerinidae	Globigerinida	Globothalamea	Foraminifera	Foraminifera	Zooplankton
533	Globigerinella calida	Globigerinella	Globigerinidae	Globigerinida	Globothalamea	Foraminifera	Foraminifera	Zooplankton
534	Globigerinella siphonifera	Globigerinella	Globigerinidae	Globigerinida	Globothalamea	Foraminifera	Foraminifera	Zooplankton
535	Globigerinita glutinata	Globigerinita	Candeinidae	Globigerinida	Globothalamea	Foraminifera	Foraminifera	Zooplankton
536	Globigerinita minuta	Globigerinita	Candeinidae	Globigerinida	Globothalamea	Foraminifera	Foraminifera	Zooplankton
537	Globigerinita uvula	Globigerinita	Candeinidae	Globigerinida	Globothalamea	Foraminifera	Foraminifera	Zooplankton
538	Globigerinoides conglobatus	Globigerinoides	Globigerinidae	Globigerinida	Globothalamea	Foraminifera	Foraminifera	Zooplankton
539	Globigerinoides ruber	Globigerinoides	Globigerinidae	Globigerinida	Globothalamea	Foraminifera	Foraminifera	Zooplankton
540	Globigerinoides tenellus	Globigerinoides	Globigerinidae	Globigerinida	Globothalamea	Foraminifera	Foraminifera	Zooplankton
541	Globoconella inflata	Globoconella	Globorotaliidae	Globigerinida	Globothalamea	Foraminifera	Foraminifera	Zooplankton
542	Globorotalia hirsuta	Globorotalia	Globorotaliidae	Globigerinida	Globothalamea	Foraminifera	Foraminifera	Zooplankton
543	Globorotalia menardii	Globorotalia	Globorotaliidae	Globigerinida	Globothalamea	Foraminifera	Foraminifera	Zooplankton
544	Globorotalia scitula	Globorotalia	Globorotaliidae	Globigerinida	Globothalamea	Foraminifera	Foraminifera	Zooplankton
545	Globorotalia truncatulinoides	Globorotalia	Globorotaliidae	Globigerinida	Globothalamea	Foraminifera	Foraminifera	Zooplankton
546	Globoturborotalita rubescens	Globoturborotalita	Globigerinidae	Globigerinida	Globothalamea	Foraminifera	Foraminifera	Zooplankton
547	Goniopsyllus rostratus	Goniopsyllus	Peltidiidae	Harpacticoida	Hexanauplia	Arthropoda	Copepoda	Zooplankton
548	Halistemma rubrum	Halistemma	Agalmatidae	Siphonophorae	Hydrozoa	Cnidaria	Jellyfish	Zooplankton
549	Haloptilus acutifrons	Haloptilus	Augaptilidae	Calanoida	Hexanauplia	Arthropoda	Copepoda	Zooplankton
550	Haloptilus longicornis	Haloptilus	Augaptilidae	Calanoida	Hexanauplia	Arthropoda	Copepoda	Zooplankton
551	Haloptilus ocellatus	Haloptilus	Augaptilidae	Calanoida	Hexanauplia	Arthropoda	Copepoda	Zooplankton
552	Haloptilus ornatus	Haloptilus	Augaptilidae	Calanoida	Hexanauplia	Arthropoda	Copepoda	Zooplankton
553	Haloptilus oxycephalus	Haloptilus	Augaptilidae	Calanoida	Hexanauplia	Arthropoda	Copepoda	Zooplankton
554	Haloptilus spiniceps	Haloptilus	Augaptilidae	Calanoida	Hexanauplia	Arthropoda	Copepoda	Zooplankton
555	Hastigerina pelagica	Hastigerina	Hastigerinidae	Globigerinida	Globothalamea	Foraminifera	Foraminifera	Zooplankton
556	Heliconoides inflatus	Heliconoides	Limacinidae	Thecosomata	Gastropoda	Mollusca	Pteropoda	Zooplankton
557	Heteropyramis maculata	Heteropyramis	Clausophyidae	Siphonophorae	Hydrozoa	Cnidaria	Jellyfish	Zooplankton
558	Heterorhabdus austrinus	Heterorhabdus	Heterorhabdidae	Calanoida	Hexanauplia	Arthropoda	Copepoda	Zooplankton
559	Heterorhabdus norvegicus	Heterorhabdus	Heterorhabdidae	Calanoida	Hexanauplia	Arthropoda	Copepoda	Zooplankton
560	Heterorhabdus papilliger	Heterorhabdus	Heterorhabdidae	Calanoida	Hexanauplia	Arthropoda	Copepoda	Zooplankton
561	Heterorhabdus spinifer	Heterorhabdus	Heterorhabdidae	Calanoida	Hexanauplia	Arthropoda	Copepoda	Zooplankton
562	Heterorhabdus spinifrons	Heterorhabdus	Heterorhabdidae	Calanoida	Hexanauplia	Arthropoda	Copepoda	Zooplankton
563	Heterorhabdus tanneri	Heterorhabdus	Heterorhabdidae	Calanoida	Hexanauplia	Arthropoda	Copepoda	Zooplankton
564	Heterostylites longicornis	Heterostylites	Heterorhabdidae	Calanoida	Hexanauplia	Arthropoda	Copepoda	Zooplankton
565	Hippopodius hippopus	Hippopodius	Hippopodiidae	Siphonophorae	Hydrozoa	Cnidaria	Jellyfish	Zooplankton
566	Hyalocylis striata	Hyalocylis	Creseidae	Thecosomata	Gastropoda	Mollusca	Pteropoda	Zooplankton
567	Hyperia galba	Hyperia	Hyperiidae	Amphipoda	Malacostraca	Arthropoda	Malacostraca	Zooplankton
568	Hyperia medusarum	Hyperia	Hyperiidae	Amphipoda	Malacostraca	Arthropoda	Malacostraca	Zooplankton
569	Hyperiella dilatata	Hyperiella	Hyperiidae	Amphipoda	Malacostraca	Arthropoda	Malacostraca	Zooplankton
570	Hyperoche medusarum	Hyperoche	Hyperiidae	Amphipoda	Malacostraca	Arthropoda	Malacostraca	Zooplankton
571	Isias clavipes	Isias	Centropagidae	Calanoida	Hexanauplia	Arthropoda	Copepoda	Zooplankton
572	Krohnitta pacifica	Krohnitta	Krohnittidae	Aphragmophora	Sagittoidea	Chaetognatha	Chaetognatha	Zooplankton
573	Krohnitta subtilis	Krohnitta	Krohnittidae	Aphragmophora	Sagittoidea	Chaetognatha	Chaetognatha	Zooplankton
574	Labidocera acuta	Labidocera	Pontellidae	Calanoida	Hexanauplia	Arthropoda	Copepoda	Zooplankton
575	Labidocera acutifrons	Labidocera	Pontellidae	Calanoida	Hexanauplia	Arthropoda	Copepoda	Zooplankton
576	Lensia achilles	Lensia	Diphyidae	Siphonophorae	Hydrozoa	Cnidaria	Jellyfish	Zooplankton
577	Lensia campanella	Lensia	Diphyidae	Siphonophorae	Hydrozoa	Cnidaria	Jellyfish	Zooplankton
578	Lensia conoidea	Lensia	Diphyidae	Siphonophorae	Hydrozoa	Cnidaria	Jellyfish	Zooplankton
579	Lensia cossack	Lensia	Diphyidae	Siphonophorae	Hydrozoa	Cnidaria	Jellyfish	Zooplankton
580	Lensia fowleri	Lensia	Diphyidae	Siphonophorae	Hydrozoa	Cnidaria	Jellyfish	Zooplankton
581	Lensia grimaldi	Lensia	Diphyidae	Siphonophorae	Hydrozoa	Cnidaria	Jellyfish	Zooplankton
582	Lensia hotspur	Lensia	Diphyidae	Siphonophorae	Hydrozoa	Cnidaria	Jellyfish	Zooplankton
583	Lensia meteori	Lensia	Diphyidae	Siphonophorae	Hydrozoa	Cnidaria	Jellyfish	Zooplankton
584	Lensia multicristata	Lensia	Diphyidae	Siphonophorae	Hydrozoa	Cnidaria	Jellyfish	Zooplankton
585	Lensia pannikari	Lensia	Diphyidae	Siphonophorae	Hydrozoa	Cnidaria	Jellyfish	Zooplankton
586	Lensia subtilis	Lensia	Diphyidae	Siphonophorae	Hydrozoa	Cnidaria	Jellyfish	Zooplankton
587	Lensia subtiloides	Lensia	Diphyidae	Siphonophorae	Hydrozoa	Cnidaria	Jellyfish	Zooplankton
588	Limacina bulimoides	Limacina	Limacinidae	Thecosomata	Gastropoda	Mollusca	Pteropoda	Zooplankton
589	Limacina helicina	Limacina	Limacinidae	Thecosomata	Gastropoda	Mollusca	Pteropoda	Zooplankton
590	Limacina lesueurii	Limacina	Limacinidae	Thecosomata	Gastropoda	Mollusca	Pteropoda	Zooplankton
591	Limacina retroversa	Limacina	Limacinidae	Thecosomata	Gastropoda	Mollusca	Pteropoda	Zooplankton
592	Limacina trochiformis	Limacina	Limacinidae	Thecosomata	Gastropoda	Mollusca	Pteropoda	Zooplankton
593	Liriope tetraphylla	Liriope	Geryoniidae	Trachymedusae	Hydrozoa	Cnidaria	Jellyfish	Zooplankton
594	Lubbockia squillimana	Lubbockia	Lubbockiidae	Cyclopoida	Hexanauplia	Arthropoda	Copepoda	Zooplankton
595	Lucicutia clausi	Lucicutia	Lucicutiidae	Calanoida	Hexanauplia	Arthropoda	Copepoda	Zooplankton
596	Lucicutia curta	Lucicutia	Lucicutiidae	Calanoida	Hexanauplia	Arthropoda	Copepoda	Zooplankton
597	Lucicutia flavicornis	Lucicutia	Lucicutiidae	Calanoida	Hexanauplia	Arthropoda	Copepoda	Zooplankton
598	Lucicutia gaussae	Lucicutia	Lucicutiidae	Calanoida	Hexanauplia	Arthropoda	Copepoda	Zooplankton
599	Lucicutia gemina	Lucicutia	Lucicutiidae	Calanoida	Hexanauplia	Arthropoda	Copepoda	Zooplankton
600	Lucicutia ovalis	Lucicutia	Lucicutiidae	Calanoida	Hexanauplia	Arthropoda	Copepoda	Zooplankton
601	Macrocypridina castanea	Macrocypridina	Cypridinidae	Myodocopida	Ostracoda	Arthropoda	Other Arthropoda	Zooplankton
602	Macrosetella gracilis	Macrosetella	Miraciidae	Harpacticoida	Hexanauplia	Arthropoda	Copepoda	Zooplankton
603	Mecynocera clausi	Mecynocera	Paracalanidae	Calanoida	Hexanauplia	Arthropoda	Copepoda	Zooplankton
604	Meganyctiphanes norvegica	Meganyctiphanes	Euphausiidae	Euphausiacea	Malacostraca	Arthropoda	Malacostraca	Zooplankton
605	Mesocalanus tenuicornis	Mesocalanus	Calanidae	Calanoida	Hexanauplia	Arthropoda	Copepoda	Zooplankton
606	Mesosagitta minima	Mesosagitta	Sagittidae	Aphragmophora	Sagittoidea	Chaetognatha	Chaetognatha	Zooplankton
607	Metridia curticauda	Metridia	Metridinidae	Calanoida	Hexanauplia	Arthropoda	Copepoda	Zooplankton
608	Metridia gerlachei	Metridia	Metridinidae	Calanoida	Hexanauplia	Arthropoda	Copepoda	Zooplankton
609	Metridia longa	Metridia	Metridinidae	Calanoida	Hexanauplia	Arthropoda	Copepoda	Zooplankton
610	Metridia lucens	Metridia	Metridinidae	Calanoida	Hexanauplia	Arthropoda	Copepoda	Zooplankton
611	Metridia okhotensis	Metridia	Metridinidae	Calanoida	Hexanauplia	Arthropoda	Copepoda	Zooplankton
612	Metridia pacifica	Metridia	Metridinidae	Calanoida	Hexanauplia	Arthropoda	Copepoda	Zooplankton
613	Metridia venusta	Metridia	Metridinidae	Calanoida	Hexanauplia	Arthropoda	Copepoda	Zooplankton
614	Microcalanus pusillus	Microcalanus	Clausocalanidae	Calanoida	Hexanauplia	Arthropoda	Copepoda	Zooplankton
615	Microcalanus pygmaeus	Microcalanus	Clausocalanidae	Calanoida	Hexanauplia	Arthropoda	Copepoda	Zooplankton
616	Microsetella norvegica	Microsetella	Ectinosomatidae	Harpacticoida	Hexanauplia	Arthropoda	Copepoda	Zooplankton
617	Microsetella rosea	Microsetella	Ectinosomatidae	Harpacticoida	Hexanauplia	Arthropoda	Copepoda	Zooplankton
618	Mimocalanus cultrifer	Mimocalanus	Spinocalanidae	Calanoida	Hexanauplia	Arthropoda	Copepoda	Zooplankton
619	Miracia efferata	Miracia	Miraciidae	Harpacticoida	Hexanauplia	Arthropoda	Copepoda	Zooplankton
620	Monothula subtilis	Monothula	Oncaeidae	Cyclopoida	Hexanauplia	Arthropoda	Copepoda	Zooplankton
621	Mormonilla phasma	Mormonilla	Mormonillidae	Mormonilloida	Hexanauplia	Arthropoda	Copepoda	Zooplankton
622	Muggiaea atlantica	Muggiaea	Diphyidae	Siphonophorae	Hydrozoa	Cnidaria	Jellyfish	Zooplankton
623	Muggiaea kochii	Muggiaea	Diphyidae	Siphonophorae	Hydrozoa	Cnidaria	Jellyfish	Zooplankton
624	Nannocalanus minor	Nannocalanus	Calanidae	Calanoida	Hexanauplia	Arthropoda	Copepoda	Zooplankton
625	Nanomia bijuga	Nanomia	Agalmatidae	Siphonophorae	Hydrozoa	Cnidaria	Jellyfish	Zooplankton
626	Nectopyramis thetis	Nectopyramis	Prayidae	Siphonophorae	Hydrozoa	Cnidaria	Jellyfish	Zooplankton
627	Nematobrachion boopis	Nematobrachion	Euphausiidae	Euphausiacea	Malacostraca	Arthropoda	Malacostraca	Zooplankton
628	Nematobrachion flexipes	Nematobrachion	Euphausiidae	Euphausiacea	Malacostraca	Arthropoda	Malacostraca	Zooplankton
629	Nematobrachion sexspinosum	Nematobrachion	Euphausiidae	Euphausiacea	Malacostraca	Arthropoda	Malacostraca	Zooplankton
630	Nematoscelis atlantica	Nematoscelis	Euphausiidae	Euphausiacea	Malacostraca	Arthropoda	Malacostraca	Zooplankton
631	Nematoscelis difficilis	Nematoscelis	Euphausiidae	Euphausiacea	Malacostraca	Arthropoda	Malacostraca	Zooplankton
632	Nematoscelis megalops	Nematoscelis	Euphausiidae	Euphausiacea	Malacostraca	Arthropoda	Malacostraca	Zooplankton
633	Nematoscelis microps	Nematoscelis	Euphausiidae	Euphausiacea	Malacostraca	Arthropoda	Malacostraca	Zooplankton
634	Neocalanus cristatus	Neocalanus	Calanidae	Calanoida	Hexanauplia	Arthropoda	Copepoda	Zooplankton
635	Neocalanus gracilis	Neocalanus	Calanidae	Calanoida	Hexanauplia	Arthropoda	Copepoda	Zooplankton
636	Neocalanus plumchrus	Neocalanus	Calanidae	Calanoida	Hexanauplia	Arthropoda	Copepoda	Zooplankton
637	Neocalanus robustior	Neocalanus	Calanidae	Calanoida	Hexanauplia	Arthropoda	Copepoda	Zooplankton
638	Neocalanus tonsus	Neocalanus	Calanidae	Calanoida	Hexanauplia	Arthropoda	Copepoda	Zooplankton
639	Neogloboquadrina dutertrei	Neogloboquadrina	Globorotaliidae	Globigerinida	Globothalamea	Foraminifera	Foraminifera	Zooplankton
640	Neogloboquadrina incompta	Neogloboquadrina	Globorotaliidae	Globigerinida	Globothalamea	Foraminifera	Foraminifera	Zooplankton
641	Neogloboquadrina pachyderma	Neogloboquadrina	Globorotaliidae	Globigerinida	Globothalamea	Foraminifera	Foraminifera	Zooplankton
642	Neomormonilla minor	Neomormonilla	Mormonillidae	Mormonilloida	Hexanauplia	Arthropoda	Copepoda	Zooplankton
643	Nullosetigera helgae	Nullosetigera	Nullosetigeridae	Calanoida	Hexanauplia	Arthropoda	Copepoda	Zooplankton
644	Nyctiphanes australis	Nyctiphanes	Euphausiidae	Euphausiacea	Malacostraca	Arthropoda	Malacostraca	Zooplankton
645	Oikopleura (Coecaria) longicauda	Oikopleura	Oikopleuridae	Copelata	Appendicularia	Chordata	Chordata	Zooplankton
646	Oikopleura (Vexillaria) dioica	Oikopleura	Oikopleuridae	Copelata	Appendicularia	Chordata	Chordata	Zooplankton
647	Oikopleura (Vexillaria) labradoriensis	Oikopleura	Oikopleuridae	Copelata	Appendicularia	Chordata	Chordata	Zooplankton
648	Oikopleura (Vexillaria) vanhoeffeni	Oikopleura	Oikopleuridae	Copelata	Appendicularia	Chordata	Chordata	Zooplankton
649	Oithona atlantica	Oithona	Oithonidae	Cyclopoida	Hexanauplia	Arthropoda	Copepoda	Zooplankton
650	Oithona decipiens	Oithona	Oithonidae	Cyclopoida	Hexanauplia	Arthropoda	Copepoda	Zooplankton
651	Oithona fallax	Oithona	Oithonidae	Cyclopoida	Hexanauplia	Arthropoda	Copepoda	Zooplankton
652	Oithona frigida	Oithona	Oithonidae	Cyclopoida	Hexanauplia	Arthropoda	Copepoda	Zooplankton
653	Oithona nana	Oithona	Oithonidae	Cyclopoida	Hexanauplia	Arthropoda	Copepoda	Zooplankton
654	Oithona parvula	Oithona	Oithonidae	Cyclopoida	Hexanauplia	Arthropoda	Copepoda	Zooplankton
655	Oithona plumifera	Oithona	Oithonidae	Cyclopoida	Hexanauplia	Arthropoda	Copepoda	Zooplankton
656	Oithona robusta	Oithona	Oithonidae	Cyclopoida	Hexanauplia	Arthropoda	Copepoda	Zooplankton
657	Oithona setigera	Oithona	Oithonidae	Cyclopoida	Hexanauplia	Arthropoda	Copepoda	Zooplankton
658	Oithona similis	Oithona	Oithonidae	Cyclopoida	Hexanauplia	Arthropoda	Copepoda	Zooplankton
659	Oithona simplex	Oithona	Oithonidae	Cyclopoida	Hexanauplia	Arthropoda	Copepoda	Zooplankton
660	Oithona vivida	Oithona	Oithonidae	Cyclopoida	Hexanauplia	Arthropoda	Copepoda	Zooplankton
661	Oncaea curta	Oncaea	Oncaeidae	Cyclopoida	Hexanauplia	Arthropoda	Copepoda	Zooplankton
662	Oncaea curvata	Oncaea	Oncaeidae	Cyclopoida	Hexanauplia	Arthropoda	Copepoda	Zooplankton
663	Oncaea media	Oncaea	Oncaeidae	Cyclopoida	Hexanauplia	Arthropoda	Copepoda	Zooplankton
664	Oncaea mediterranea	Oncaea	Oncaeidae	Cyclopoida	Hexanauplia	Arthropoda	Copepoda	Zooplankton
665	Oncaea notopus	Oncaea	Oncaeidae	Cyclopoida	Hexanauplia	Arthropoda	Copepoda	Zooplankton
666	Oncaea ornata	Oncaea	Oncaeidae	Cyclopoida	Hexanauplia	Arthropoda	Copepoda	Zooplankton
667	Oncaea ovalis	Oncaea	Oncaeidae	Cyclopoida	Hexanauplia	Arthropoda	Copepoda	Zooplankton
668	Oncaea venusta	Oncaea	Oncaeidae	Cyclopoida	Hexanauplia	Arthropoda	Copepoda	Zooplankton
669	Onychocorycaeus agilis	Onychocorycaeus	Corycaeidae	Cyclopoida	Hexanauplia	Arthropoda	Copepoda	Zooplankton
670	Onychocorycaeus giesbrechti	Onychocorycaeus	Corycaeidae	Cyclopoida	Hexanauplia	Arthropoda	Copepoda	Zooplankton
671	Onychocorycaeus ovalis	Onychocorycaeus	Corycaeidae	Cyclopoida	Hexanauplia	Arthropoda	Copepoda	Zooplankton
672	Orbulina universa	Orbulina	Globigerinidae	Globigerinida	Globothalamea	Foraminifera	Foraminifera	Zooplankton
673	Oxycephalus clausi	Oxycephalus	Oxycephalidae	Amphipoda	Malacostraca	Arthropoda	Malacostraca	Zooplankton
674	Pantachogon haeckeli	Pantachogon	Rhopalonematidae	Trachymedusae	Hydrozoa	Cnidaria	Jellyfish	Zooplankton
675	Paracalanus aculeatus	Paracalanus	Paracalanidae	Calanoida	Hexanauplia	Arthropoda	Copepoda	Zooplankton
676	Paracalanus denudatus	Paracalanus	Paracalanidae	Calanoida	Hexanauplia	Arthropoda	Copepoda	Zooplankton
677	Paracalanus indicus	Paracalanus	Paracalanidae	Calanoida	Hexanauplia	Arthropoda	Copepoda	Zooplankton
678	Paracalanus nanus	Paracalanus	Paracalanidae	Calanoida	Hexanauplia	Arthropoda	Copepoda	Zooplankton
679	Paracalanus parvus	Paracalanus	Paracalanidae	Calanoida	Hexanauplia	Arthropoda	Copepoda	Zooplankton
680	Paraeuchaeta antarctica	Paraeuchaeta	Euchaetidae	Calanoida	Hexanauplia	Arthropoda	Copepoda	Zooplankton
681	Paraeuchaeta biloba	Paraeuchaeta	Euchaetidae	Calanoida	Hexanauplia	Arthropoda	Copepoda	Zooplankton
682	Paraeuchaeta elongata	Paraeuchaeta	Euchaetidae	Calanoida	Hexanauplia	Arthropoda	Copepoda	Zooplankton
683	Paraeuchaeta exigua	Paraeuchaeta	Euchaetidae	Calanoida	Hexanauplia	Arthropoda	Copepoda	Zooplankton
684	Paraeuchaeta glacialis	Paraeuchaeta	Euchaetidae	Calanoida	Hexanauplia	Arthropoda	Copepoda	Zooplankton
685	Paraeuchaeta gracilis	Paraeuchaeta	Euchaetidae	Calanoida	Hexanauplia	Arthropoda	Copepoda	Zooplankton
686	Paraeuchaeta hebes	Paraeuchaeta	Euchaetidae	Calanoida	Hexanauplia	Arthropoda	Copepoda	Zooplankton
687	Paraeuchaeta norvegica	Paraeuchaeta	Euchaetidae	Calanoida	Hexanauplia	Arthropoda	Copepoda	Zooplankton
688	Paraeuchaeta tonsa	Paraeuchaeta	Euchaetidae	Calanoida	Hexanauplia	Arthropoda	Copepoda	Zooplankton
689	Paraheterorhabdus farrani	Paraheterorhabdus	Heterorhabdidae	Calanoida	Hexanauplia	Arthropoda	Copepoda	Zooplankton
690	Parasagitta elegans	Parasagitta	Sagittidae	Aphragmophora	Sagittoidea	Chaetognatha	Chaetognatha	Zooplankton
691	Pareucalanus attenuatus	Pareucalanus	Eucalanidae	Calanoida	Hexanauplia	Arthropoda	Copepoda	Zooplankton
692	Pareucalanus sewelli	Pareucalanus	Eucalanidae	Calanoida	Hexanauplia	Arthropoda	Copepoda	Zooplankton
693	Parvocalanus latus	Parvocalanus	Paracalanidae	Calanoida	Hexanauplia	Arthropoda	Copepoda	Zooplankton
694	Pegantha martagon	Pegantha	Solmarisidae	Narcomedusae	Hydrozoa	Cnidaria	Jellyfish	Zooplankton
695	Pegea confoederata	Pegea	Salpidae	Salpida	Thaliacea	Chordata	Chordata	Zooplankton
696	Pelagia noctiluca	Pelagia	Pelagiidae	Semaeostomeae	Scyphozoa	Cnidaria	Jellyfish	Zooplankton
697	Pelagobia longicirrata	Pelagobia	Lopadorrhynchidae	Phyllodocida	Polychaeta	Annelida	Annelida	Zooplankton
698	Penilia avirostris	Penilia	Sididae	Ctenopoda	Branchiopoda	Arthropoda	Other Arthropoda	Zooplankton
699	Periphylla periphylla	Periphylla	Periphyllidae	Coronatae	Scyphozoa	Cnidaria	Jellyfish	Zooplankton
700	Phaenna spinifera	Phaenna	Phaennidae	Calanoida	Hexanauplia	Arthropoda	Copepoda	Zooplankton
701	Phronima sedentaria	Phronima	Phronimidae	Amphipoda	Malacostraca	Arthropoda	Malacostraca	Zooplankton
702	Phrosina semilunata	Phrosina	Phrosinidae	Amphipoda	Malacostraca	Arthropoda	Malacostraca	Zooplankton
703	Physophora hydrostatica	Physophora	Physophoridae	Siphonophorae	Hydrozoa	Cnidaria	Jellyfish	Zooplankton
704	Pleurobrachia pileus	Pleurobrachia	Pleurobrachiidae	Cydippida	Tentaculata	Ctenophora	Jellyfish	Zooplankton
705	Pleuromamma abdominalis	Pleuromamma	Metridinidae	Calanoida	Hexanauplia	Arthropoda	Copepoda	Zooplankton
706	Pleuromamma borealis	Pleuromamma	Metridinidae	Calanoida	Hexanauplia	Arthropoda	Copepoda	Zooplankton
707	Pleuromamma gracilis	Pleuromamma	Metridinidae	Calanoida	Hexanauplia	Arthropoda	Copepoda	Zooplankton
708	Pleuromamma indica	Pleuromamma	Metridinidae	Calanoida	Hexanauplia	Arthropoda	Copepoda	Zooplankton
709	Pleuromamma piseki	Pleuromamma	Metridinidae	Calanoida	Hexanauplia	Arthropoda	Copepoda	Zooplankton
710	Pleuromamma robusta	Pleuromamma	Metridinidae	Calanoida	Hexanauplia	Arthropoda	Copepoda	Zooplankton
711	Pleuromamma xiphias	Pleuromamma	Metridinidae	Calanoida	Hexanauplia	Arthropoda	Copepoda	Zooplankton
712	Pneumodermopsis paucidens	Pneumodermopsis	Pneumodermatidae	Gymnosomata	Gastropoda	Mollusca	Pteropoda	Zooplankton
713	Podon intermedius	Podon	Podonidae	Onychopoda	Branchiopoda	Arthropoda	Other Arthropoda	Zooplankton
714	Pontellina plumata	Pontellina	Pontellidae	Calanoida	Hexanauplia	Arthropoda	Copepoda	Zooplankton
715	Praya dubia	Praya	Prayidae	Siphonophorae	Hydrozoa	Cnidaria	Jellyfish	Zooplankton
716	Primno abyssalis	Primno	Phrosinidae	Amphipoda	Malacostraca	Arthropoda	Malacostraca	Zooplankton
717	Primno macropa	Primno	Phrosinidae	Amphipoda	Malacostraca	Arthropoda	Malacostraca	Zooplankton
718	Pseudevadne tergestina	Pseudevadne	Podonidae	Onychopoda	Branchiopoda	Arthropoda	Other Arthropoda	Zooplankton
719	Pseudoamallothrix cenotelis	Pseudoamallothrix	Scolecitrichidae	Calanoida	Hexanauplia	Arthropoda	Copepoda	Zooplankton
720	Pseudoamallothrix ovata	Pseudoamallothrix	Scolecitrichidae	Calanoida	Hexanauplia	Arthropoda	Copepoda	Zooplankton
721	Pseudocalanus elongatus	Pseudocalanus	Clausocalanidae	Calanoida	Hexanauplia	Arthropoda	Copepoda	Zooplankton
722	Pseudocalanus minutus	Pseudocalanus	Clausocalanidae	Calanoida	Hexanauplia	Arthropoda	Copepoda	Zooplankton
723	Pseudosagitta gazellae	Pseudosagitta	Sagittidae	Aphragmophora	Sagittoidea	Chaetognatha	Chaetognatha	Zooplankton
724	Pseudosagitta lyra	Pseudosagitta	Sagittidae	Aphragmophora	Sagittoidea	Chaetognatha	Chaetognatha	Zooplankton
725	Pseudosagitta maxima	Pseudosagitta	Sagittidae	Aphragmophora	Sagittoidea	Chaetognatha	Chaetognatha	Zooplankton
726	Pterosagitta draco	Pterosagitta	Pterosagittidae	Aphragmophora	Sagittoidea	Chaetognatha	Chaetognatha	Zooplankton
727	Pulleniatina obliquiloculata	Pulleniatina	Pulleniatinidae	Globigerinida	Globothalamea	Foraminifera	Foraminifera	Zooplankton
728	Pyrosoma atlanticum	Pyrosoma	Pyrosomatidae	Pyrosomatida	Thaliacea	Chordata	Chordata	Zooplankton
729	Racovitzanus antarcticus	Racovitzanus	Scolecitrichidae	Calanoida	Hexanauplia	Arthropoda	Copepoda	Zooplankton
730	Rhincalanus cornutus	Rhincalanus	Rhincalanidae	Calanoida	Hexanauplia	Arthropoda	Copepoda	Zooplankton
731	Rhincalanus gigas	Rhincalanus	Rhincalanidae	Calanoida	Hexanauplia	Arthropoda	Copepoda	Zooplankton
732	Rhincalanus nasutus	Rhincalanus	Rhincalanidae	Calanoida	Hexanauplia	Arthropoda	Copepoda	Zooplankton
733	Rhopalonema velatum	Rhopalonema	Rhopalonematidae	Trachymedusae	Hydrozoa	Cnidaria	Jellyfish	Zooplankton
734	Rhynchonereella bongraini	Rhynchonereella	Alciopidae	Phyllodocida	Polychaeta	Annelida	Annelida	Zooplankton
735	Rosacea cymbiformis	Rosacea	Prayidae	Siphonophorae	Hydrozoa	Cnidaria	Jellyfish	Zooplankton
736	Rosacea plicata	Rosacea	Prayidae	Siphonophorae	Hydrozoa	Cnidaria	Jellyfish	Zooplankton
737	Sagitella kowalewskii	Sagitella	Typhloscolecidae	Phyllodocida	Polychaeta	Annelida	Annelida	Zooplankton
738	Sagitta bipunctata	Sagitta	Sagittidae	Aphragmophora	Sagittoidea	Chaetognatha	Chaetognatha	Zooplankton
739	Salpa aspera	Salpa	Salpidae	Salpida	Thaliacea	Chordata	Chordata	Zooplankton
740	Salpa fusiformis	Salpa	Salpidae	Salpida	Thaliacea	Chordata	Chordata	Zooplankton
741	Salpa maxima	Salpa	Salpidae	Salpida	Thaliacea	Chordata	Chordata	Zooplankton
742	Salpa thompsoni	Salpa	Salpidae	Salpida	Thaliacea	Chordata	Chordata	Zooplankton
743	Sapphirina angusta	Sapphirina	Sapphirinidae	Cyclopoida	Hexanauplia	Arthropoda	Copepoda	Zooplankton
744	Sapphirina metallina	Sapphirina	Sapphirinidae	Cyclopoida	Hexanauplia	Arthropoda	Copepoda	Zooplankton
745	Sapphirina nigromaculata	Sapphirina	Sapphirinidae	Cyclopoida	Hexanauplia	Arthropoda	Copepoda	Zooplankton
746	Sapphirina opalina	Sapphirina	Sapphirinidae	Cyclopoida	Hexanauplia	Arthropoda	Copepoda	Zooplankton
747	Scaphocalanus brevicornis	Scaphocalanus	Scolecitrichidae	Calanoida	Hexanauplia	Arthropoda	Copepoda	Zooplankton
748	Scaphocalanus curtus	Scaphocalanus	Scolecitrichidae	Calanoida	Hexanauplia	Arthropoda	Copepoda	Zooplankton
749	Scaphocalanus echinatus	Scaphocalanus	Scolecitrichidae	Calanoida	Hexanauplia	Arthropoda	Copepoda	Zooplankton
750	Scaphocalanus farrani	Scaphocalanus	Scolecitrichidae	Calanoida	Hexanauplia	Arthropoda	Copepoda	Zooplankton
751	Scaphocalanus magnus	Scaphocalanus	Scolecitrichidae	Calanoida	Hexanauplia	Arthropoda	Copepoda	Zooplankton
752	Scaphocalanus vervoorti	Scaphocalanus	Scolecitrichidae	Calanoida	Hexanauplia	Arthropoda	Copepoda	Zooplankton
753	Scina borealis	Scina	Scinidae	Amphipoda	Malacostraca	Arthropoda	Malacostraca	Zooplankton
754	Scolecithricella abyssalis	Scolecithricella	Scolecitrichidae	Calanoida	Hexanauplia	Arthropoda	Copepoda	Zooplankton
755	Scolecithricella dentata	Scolecithricella	Scolecitrichidae	Calanoida	Hexanauplia	Arthropoda	Copepoda	Zooplankton
756	Scolecithricella marginata	Scolecithricella	Scolecitrichidae	Calanoida	Hexanauplia	Arthropoda	Copepoda	Zooplankton
757	Scolecithricella minor	Scolecithricella	Scolecitrichidae	Calanoida	Hexanauplia	Arthropoda	Copepoda	Zooplankton
758	Scolecithricella vittata	Scolecithricella	Scolecitrichidae	Calanoida	Hexanauplia	Arthropoda	Copepoda	Zooplankton
759	Scolecithrix bradyi	Scolecithrix	Scolecitrichidae	Calanoida	Hexanauplia	Arthropoda	Copepoda	Zooplankton
760	Scolecithrix danae	Scolecithrix	Scolecitrichidae	Calanoida	Hexanauplia	Arthropoda	Copepoda	Zooplankton
761	Scolecitrichopsis ctenopus	Scolecitrichopsis	Scolecitrichidae	Calanoida	Hexanauplia	Arthropoda	Copepoda	Zooplankton
762	Scottocalanus securifrons	Scottocalanus	Scolecitrichidae	Calanoida	Hexanauplia	Arthropoda	Copepoda	Zooplankton
763	Serratosagitta pacifica	Serratosagitta	Sagittidae	Aphragmophora	Sagittoidea	Chaetognatha	Chaetognatha	Zooplankton
764	Serratosagitta pseudoserratodentata	Serratosagitta	Sagittidae	Aphragmophora	Sagittoidea	Chaetognatha	Chaetognatha	Zooplankton
765	Serratosagitta serratodentata	Serratosagitta	Sagittidae	Aphragmophora	Sagittoidea	Chaetognatha	Chaetognatha	Zooplankton
766	Serratosagitta tasmanica	Serratosagitta	Sagittidae	Aphragmophora	Sagittoidea	Chaetognatha	Chaetognatha	Zooplankton
767	Siriella thompsonii		Mysidae	Mysida	Malacostraca	Arthropoda	Malacostraca	Zooplankton
768	Soestia zonaria	Soestia	Salpidae	Salpida	Thaliacea	Chordata	Chordata	Zooplankton
769	Solidosagitta marri	Solidosagitta	Sagittidae	Aphragmophora	Sagittoidea	Chaetognatha	Chaetognatha	Zooplankton
770	Solidosagitta zetesios	Sagitta	Sagittidae	Aphragmophora	Sagittoidea	Chaetognatha	Chaetognatha	Zooplankton
771	Solmundella bitentaculata	Solmundella	Solmundaeginidae	Narcomedusae	Hydrozoa	Cnidaria	Jellyfish	Zooplankton
772	Spinocalanus abyssalis	Spinocalanus	Spinocalanidae	Calanoida	Hexanauplia	Arthropoda	Copepoda	Zooplankton
773	Spinocalanus longicornis	Spinocalanus	Spinocalanidae	Calanoida	Hexanauplia	Arthropoda	Copepoda	Zooplankton
774	Spinocalanus terranovae	Spinocalanus	Spinocalanidae	Calanoida	Hexanauplia	Arthropoda	Copepoda	Zooplankton
775	Spongiobranchaea australis	Spongiobranchaea	Pneumodermatidae	Gymnosomata	Gastropoda	Mollusca	Pteropoda	Zooplankton
776	Stephos longipes	Stephos	Stephidae	Calanoida	Hexanauplia	Arthropoda	Copepoda	Zooplankton
777	Styliola subula	Styliola	Creseidae	Thecosomata	Gastropoda	Mollusca	Pteropoda	Zooplankton
778	Stylocheiron abbreviatum	Stylocheiron	Euphausiidae	Euphausiacea	Malacostraca	Arthropoda	Malacostraca	Zooplankton
779	Stylocheiron affine	Stylocheiron	Euphausiidae	Euphausiacea	Malacostraca	Arthropoda	Malacostraca	Zooplankton
780	Stylocheiron carinatum	Stylocheiron	Euphausiidae	Euphausiacea	Malacostraca	Arthropoda	Malacostraca	Zooplankton
781	Stylocheiron elongatum	Stylocheiron	Euphausiidae	Euphausiacea	Malacostraca	Arthropoda	Malacostraca	Zooplankton
782	Stylocheiron longicorne	Stylocheiron	Euphausiidae	Euphausiacea	Malacostraca	Arthropoda	Malacostraca	Zooplankton
783	Stylocheiron maximum	Stylocheiron	Euphausiidae	Euphausiacea	Malacostraca	Arthropoda	Malacostraca	Zooplankton
784	Stylocheiron robustum	Stylocheiron	Euphausiidae	Euphausiacea	Malacostraca	Arthropoda	Malacostraca	Zooplankton
785	Stylocheiron suhmi	Stylocheiron	Euphausiidae	Euphausiacea	Malacostraca	Arthropoda	Malacostraca	Zooplankton
786	Subeucalanus crassus	Subeucalanus	Subeucalanidae	Calanoida	Hexanauplia	Arthropoda	Copepoda	Zooplankton
787	Subeucalanus longiceps	Subeucalanus	Subeucalanidae	Calanoida	Hexanauplia	Arthropoda	Copepoda	Zooplankton
788	Subeucalanus monachus	Subeucalanus	Subeucalanidae	Calanoida	Hexanauplia	Arthropoda	Copepoda	Zooplankton
789	Subeucalanus mucronatus	Subeucalanus	Subeucalanidae	Calanoida	Hexanauplia	Arthropoda	Copepoda	Zooplankton
790	Subeucalanus pileatus	Subeucalanus	Subeucalanidae	Calanoida	Hexanauplia	Arthropoda	Copepoda	Zooplankton
791	Subeucalanus subcrassus	Subeucalanus	Subeucalanidae	Calanoida	Hexanauplia	Arthropoda	Copepoda	Zooplankton
792	Subeucalanus subtenuis	Subeucalanus	Subeucalanidae	Calanoida	Hexanauplia	Arthropoda	Copepoda	Zooplankton
793	Sulculeolaria biloba	Sulculeolaria	Diphyidae	Siphonophorae	Hydrozoa	Cnidaria	Jellyfish	Zooplankton
794	Sulculeolaria chuni	Sulculeolaria	Diphyidae	Siphonophorae	Hydrozoa	Cnidaria	Jellyfish	Zooplankton
795	Sulculeolaria monoica	Sulculeolaria	Diphyidae	Siphonophorae	Hydrozoa	Cnidaria	Jellyfish	Zooplankton
796	Sulculeolaria quadrivalvis	Sulculeolaria	Diphyidae	Siphonophorae	Hydrozoa	Cnidaria	Jellyfish	Zooplankton
797	Sulculeolaria turgida	Sulculeolaria	Diphyidae	Siphonophorae	Hydrozoa	Cnidaria	Jellyfish	Zooplankton
798	Temora discaudata	Temora	Temoridae	Calanoida	Hexanauplia	Arthropoda	Copepoda	Zooplankton
799	Temora longicornis	Temora	Temoridae	Calanoida	Hexanauplia	Arthropoda	Copepoda	Zooplankton
800	Temora stylifera	Temora	Temoridae	Calanoida	Hexanauplia	Arthropoda	Copepoda	Zooplankton
801	Temora turbinata	Temora	Temoridae	Calanoida	Hexanauplia	Arthropoda	Copepoda	Zooplankton
802	Temoropia mayumbaensis	Temoropia	Temoridae	Calanoida	Hexanauplia	Arthropoda	Copepoda	Zooplankton
803	Tessarabrachion oculatum	Tessarabrachion	Euphausiidae	Euphausiacea	Malacostraca	Arthropoda	Malacostraca	Zooplankton
804	Thalia democratica	Thalia	Salpidae	Salpida	Thaliacea	Chordata	Chordata	Zooplankton
805	Thalia orientalis	Thalia	Salpidae	Salpida	Thaliacea	Chordata	Chordata	Zooplankton
806	Themisto abyssorum	Themisto	Hyperiidae	Amphipoda	Malacostraca	Arthropoda	Malacostraca	Zooplankton
807	Themisto compressa	Themisto	Hyperiidae	Amphipoda	Malacostraca	Arthropoda	Malacostraca	Zooplankton
808	Themisto gaudichaudii	Themisto	Hyperiidae	Amphipoda	Malacostraca	Arthropoda	Malacostraca	Zooplankton
809	Themisto libellula	Themisto	Hyperiidae	Amphipoda	Malacostraca	Arthropoda	Malacostraca	Zooplankton
810	Themisto pacifica	Themisto	Hyperiidae	Amphipoda	Malacostraca	Arthropoda	Malacostraca	Zooplankton
811	Thetys vagina	Thetys	Salpidae	Salpida	Thaliacea	Chordata	Chordata	Zooplankton
812	Thielea helicoides	Thielea	Limacinidae	Thecosomata	Gastropoda	Mollusca	Pteropoda	Zooplankton
813	Thysanoessa gregaria	Thysanoessa	Euphausiidae	Euphausiacea	Malacostraca	Arthropoda	Malacostraca	Zooplankton
814	Thysanoessa inermis	Thysanoessa	Euphausiidae	Euphausiacea	Malacostraca	Arthropoda	Malacostraca	Zooplankton
815	Thysanoessa inspinata	Thysanoessa	Euphausiidae	Euphausiacea	Malacostraca	Arthropoda	Malacostraca	Zooplankton
816	Thysanoessa longicaudata	Thysanoessa	Euphausiidae	Euphausiacea	Malacostraca	Arthropoda	Malacostraca	Zooplankton
817	Thysanoessa longipes	Thysanoessa	Euphausiidae	Euphausiacea	Malacostraca	Arthropoda	Malacostraca	Zooplankton
818	Thysanoessa macrura	Thysanoessa	Euphausiidae	Euphausiacea	Malacostraca	Arthropoda	Malacostraca	Zooplankton
819	Thysanoessa raschii	Thysanoessa	Euphausiidae	Euphausiacea	Malacostraca	Arthropoda	Malacostraca	Zooplankton
820	Thysanoessa spinifera	Thysanoessa	Euphausiidae	Euphausiacea	Malacostraca	Arthropoda	Malacostraca	Zooplankton
821	Thysanopoda acutifrons	Thysanopoda	Euphausiidae	Euphausiacea	Malacostraca	Arthropoda	Malacostraca	Zooplankton
822	Thysanopoda aequalis	Thysanopoda	Euphausiidae	Euphausiacea	Malacostraca	Arthropoda	Malacostraca	Zooplankton
823	Thysanopoda cristata	Thysanopoda	Euphausiidae	Euphausiacea	Malacostraca	Arthropoda	Malacostraca	Zooplankton
824	Thysanopoda microphthalma	Thysanopoda	Euphausiidae	Euphausiacea	Malacostraca	Arthropoda	Malacostraca	Zooplankton
825	Thysanopoda obtusifrons	Thysanopoda	Euphausiidae	Euphausiacea	Malacostraca	Arthropoda	Malacostraca	Zooplankton
826	Thysanopoda pectinata	Thysanopoda	Euphausiidae	Euphausiacea	Malacostraca	Arthropoda	Malacostraca	Zooplankton
827	Thysanopoda tricuspidata	Thysanopoda	Euphausiidae	Euphausiacea	Malacostraca	Arthropoda	Malacostraca	Zooplankton
828	Tomopteris (Johnstonella) helgolandica	Tomopteris	Tomopteridae	Phyllodocida	Polychaeta	Annelida	Annelida	Zooplankton
829	Tomopteris carpenteri	Tomopteris	Tomopteridae	Phyllodocida	Polychaeta	Annelida	Annelida	Zooplankton
830	Tomopteris planktonis	Tomopteris	Tomopteridae	Phyllodocida	Polychaeta	Annelida	Annelida	Zooplankton
831	Tomopteris septentrionalis	Tomopteris	Tomopteridae	Phyllodocida	Polychaeta	Annelida	Annelida	Zooplankton
832	Travisiopsis levinseni	Travisiopsis	Typhloscolecidae	Phyllodocida	Polychaeta	Annelida	Annelida	Zooplankton
833	Triconia borealis	Triconia	Oncaeidae	Cyclopoida	Hexanauplia	Arthropoda	Copepoda	Zooplankton
834	Triconia conifera	Triconia	Oncaeidae	Cyclopoida	Hexanauplia	Arthropoda	Copepoda	Zooplankton
835	Triconia dentipes	Triconia	Oncaeidae	Cyclopoida	Hexanauplia	Arthropoda	Copepoda	Zooplankton
836	Triconia minuta	Triconia	Oncaeidae	Cyclopoida	Hexanauplia	Arthropoda	Copepoda	Zooplankton
837	Triconia similis	Triconia	Oncaeidae	Cyclopoida	Hexanauplia	Arthropoda	Copepoda	Zooplankton
838	Trilobatus sacculifer	Trilobatus	Globigerinidae	Globigerinida	Globothalamea	Foraminifera	Foraminifera	Zooplankton
839	Turborotalita humilis	Turborotalita	Globigerinidae	Globigerinida	Globothalamea	Foraminifera	Foraminifera	Zooplankton
840	Turborotalita quinqueloba	Turborotalita	Globigerinidae	Globigerinida	Globothalamea	Foraminifera	Foraminifera	Zooplankton
841	Typhloscolex muelleri	Typhloscolex	Typhloscolecidae	Phyllodocida	Polychaeta	Annelida	Annelida	Zooplankton
842	Undeuchaeta major	Undeuchaeta	Aetideidae	Calanoida	Hexanauplia	Arthropoda	Copepoda	Zooplankton
843	Undeuchaeta plumosa	Undeuchaeta	Aetideidae	Calanoida	Hexanauplia	Arthropoda	Copepoda	Zooplankton
844	Undinula vulgaris	Undinula	Calanidae	Calanoida	Hexanauplia	Arthropoda	Copepoda	Zooplankton
845	Urocorycaeus furcifer	Urocorycaeus	Corycaeidae	Cyclopoida	Hexanauplia	Arthropoda	Copepoda	Zooplankton
846	Urocorycaeus lautus	Urocorycaeus	Corycaeidae	Cyclopoida	Hexanauplia	Arthropoda	Copepoda	Zooplankton
847	Urocorycaeus longistylis	Urocorycaeus	Corycaeidae	Cyclopoida	Hexanauplia	Arthropoda	Copepoda	Zooplankton
848	Vanadis formosa	Vanadis	Alciopidae	Phyllodocida	Polychaeta	Annelida	Annelida	Zooplankton
849	Vanadis longissima	Vanadis	Alciopidae	Phyllodocida	Polychaeta	Annelida	Annelida	Zooplankton
850	Vargula norvegica	Vargula	Cypridinidae	Myodocopida	Ostracoda	Arthropoda	Other Arthropoda	Zooplankton
851	Vettoria granulosa	Vettoria	Sapphirinidae	Cyclopoida	Hexanauplia	Arthropoda	Copepoda	Zooplankton
852	Vibilia antarctica	Vibilia	Vibiliidae	Amphipoda	Malacostraca	Arthropoda	Malacostraca	Zooplankton
853	Vibilia armata	Vibilia	Vibiliidae	Amphipoda	Malacostraca	Arthropoda	Malacostraca	Zooplankton
854	Vogtia glabra	Vogtia	Hippopodiidae	Siphonophorae	Hydrozoa	Cnidaria	Jellyfish	Zooplankton
855	Vogtia pentacantha	Vogtia	Hippopodiidae	Siphonophorae	Hydrozoa	Cnidaria	Jellyfish	Zooplankton
856	Vogtia serrata	Vogtia	Hippopodiidae	Siphonophorae	Hydrozoa	Cnidaria	Jellyfish	Zooplankton
857	Vogtia spinosa	Vogtia	Hippopodiidae	Siphonophorae	Hydrozoa	Cnidaria	Jellyfish	Zooplankton
858	Zonosagitta bedoti	Zonosagitta	Sagittidae	Aphragmophora	Sagittoidea	Chaetognatha	Chaetognatha	Zooplankton
859	Zonosagitta nagae	Zonosagitta	Sagittidae	Aphragmophora	Sagittoidea	Chaetognatha	Chaetognatha	Zooplankton
860	Zonosagitta pulchra	Zonosagitta	Sagittidae	Aphragmophora	Sagittoidea	Chaetognatha	Chaetognatha	Zooplankton
